# Supplementary material for: Multiple paternity and hybridization in two smooth-hound sharks
Source: Sci Rep. 2015 Aug 10;5:12919. doi: 10.1038/srep12919 (PMC4530440; doi:10.1038/srep12919)
Supplement: Supplementary Dataset 1 [file srep12919-s2.xls]

## Sheet: M. mustelus
Title of data: Mustelus mustelus families. Microsatellite genotypes and ancillary information.
Description of data: this worksheet contains the microsatellite genotypes of 19 females and 204 embryos and the information on cytochrome c oxydase subunit I (COI) mtDNA diagnostic fragment used to identify species. Details on embryos including inferred paternity, position in uteri and size are also reported.
The first column reports the individual IDs, with the first female named "Mm152", her 10 offsprings labelled "Mm152_S1" to "Mm152_D5", and so on.
Columns B-AN report the genotypes of the 6 diagnostic microsatellite loci (Mh1, McaB26, Gg20, Mca33, Gg4, MaTJ5) used for species identification and those of the 7 polymorphic microsatellite loci (Mh25, Gg22, MaD2X, Mh9, MaFYP, McaB5,McaB35) used for paternity.
For each microsatellite locus, the first two columns report raw size in base pairs of each allele and the third column reports genotypes in "repeats", performed automatically with the software FlexiBin version 2. Missing data are represented by '000'.
Column AO reports the species-specific primer pair used to amplify the corresponding species-specific COI fragment, as described in Marino et al. 2015
Column AP reports the fragment length in base pair of the corresponding COI product.
Columns AQ-AV report information on paternity, position and size and notes.
In column AQ we report the position of each embryo in the two uteri.
In column AR we report the position along the postero-anterior axis within the utero.
In column AS we report the paternity of each embryo.
In column AT we report the total length (in mm) of each embryo.
In column AU we report rank of the size of each embryo within each uterus
ID	Mh1_allele1	Mh1_allele2	Mh1	McaB26_allele1	McaB26_allele2	McaB26	Gg20_allele1	Gg20_allele2	Gg20	Mca33_allele1	Mca33_allele2	Mca33	Gg4_allele1	Gg4_allele2	Gg4	MaTJ5_allele1	MaTJ5_allele2	MaTJ5	Mh25_allele1	Mh25_allele2	Mh25	Gg22_allele1	Gg22_allele2	Gg22	MaD2X_allele1	MaD2X_allele2	MaD2X	Mh9_allele1	Mh9_allele2	Mh9	MaFYP_allele1	MaFYP_allele2	MaFYP	McaB5_allele1	McaB5_allele2	McaB5	McaB35_allele1	McaB35_allele2	McaB35	COI	COI bp	uterus	order	father	size (mm)	order size	notes
			repeat 2 bp			repeat 5 bp			repeat 1 bp			repeat 3 bp			repeat 1 bp			repeat 2 bp			repeat 1 bp			repeat 2 bp			repeat 2 bp			repeat 2 bp			repeat 2 bp			repeat 2 bp			repeat 1 bp
Mm152	203.466	203.466	002002	224.459	229.209	001002	279.723	279.723	002002	200.091	200.091	003003	197.624	197.624	002002	158.828	158.828	002002	140.845	140.845	002002	234.273	244.472	013018	180.961	184.869	002004	330.326	336.283	003006			000000	198.457	208.628	007012	213.808	215.807	010012	MmusCOIaF-Mustelus_COIR	244
Mm152_S1	203.419	203.419	002002	229.084	229.084	002002	279.728	279.728	002002	200	200	003003	197.577	197.577	002002	158.84	158.84	002002	140.827	140.827	002002	234.203	234.203	013013	181.004	184.867	002004	330.341	336.233	003006			000000	202.517	208.633	009012	213.761	220.061	010016	MmusCOIaF-Mustelus_COIR	244	left	1	A	120	1
Mm152_S2	203.509	203.509	002002	224.489	229.265	001002	279.818	279.818	002002	200	200	003003	197.577	197.577	002002	158.838	158.838	002002	140.827	140.827	002002	234.203	234.203	013013	181.004	184.867	002004	330.341	336.233	003006			000000	198.476	202.517	007009	210.612	215.831	007012	MmusCOIaF-Mustelus_COIR	244	left	2	A	117	2
Mm152_S3	203.444	203.444	002002	224.485	229.114	001002	279.762	279.762	002002	200	200	003003	197.563	197.563	002002	158.924	158.924	002002	140.844	140.844	002002	234.208	244.543	013018	181.028	184.907	002004	336.222	336.222	006006			000000	198.471	200.452	007008	215.826	220.08	012016	MmusCOIaF-Mustelus_COIR	244	left	3	A	115	3
Mm152_S4	203.512	203.512	002002	224.504	229.102	001002	279.741	279.741	002002	200.09	200.09	003003	197.579	197.579	002002	158.925	158.925	002002	140.847	140.847	002002	234.191	244.553	013018	180.964	184.817	002004	336.346	336.346	006006			000000	198.391	200.449	007008	213.758	220.056	010016	MmusCOIaF-Mustelus_COIR	244	left	4	A	113	4
Mm152_S5	203.439	203.439	002002	229.079	229.079	002002	279.734	279.734	002002	200.09	200.09	003003	197.647	197.647	002002	158.826	158.826	002002	140.844	140.844	002002	234.179	244.442	013018	184.863	184.863	004004	330.269	336.205	003006			000000	200.453	208.605	008012	213.77	220.025	010016	MmusCOIaF-Mustelus_COIR	244	left	5	A	105	5
Mm152_D1	203.438	203.438	002002	224.363	229.17	001002	279.643	279.643	002002	200.09	200.09	003003	197.563	197.563	002002	158.827	158.827	002002	140.848	140.848	002002	244.492	244.492	018018	180.935	184.827	002004	336.103	336.103	006006			000000	198.37	202.443	007009	210.589	215.75	007012	MmusCOIaF-Mustelus_COIR	244	right	1	A	117	1
Mm152_D2	203.363	203.363	002002	224.383	229.121	001002	279.55	279.55	002002	200	200	003003	197.456	197.456	002002	158.826	158.826	002002	140.845	140.845	002002	234.213	234.213	013013	182.917	184.868	003004	334.185	336.192	005006			000000	198.366	202.454	007009	215.822	215.822	012012	MmusCOIaF-Mustelus_COIR	244	right	2	B	116	2
Mm152_D3	203.423	203.423	002002	224.427	229.39	001002	279.767	279.767	002002	200.09	200.09	003003	197.57	197.57	002002	158.838	158.838	002002	140.826	140.826	002002	223.849	244.411	008018	182.845	184.866	003004	330.232	336.226	003006			000000	204.496	208.544	010012	213.673	215.744	010012	MmusCOIaF-Mustelus_COIR	244	right	3	B	112	3
Mm152_D4	203.405	203.405	002002	229.151	229.151	002002	279.664	279.664	002002	200	200	003003	197.585	197.585	002002	158.838	158.838	002002	140.827	140.827	002002	234.189	244.523	013018	184.913	184.913	004004	336.256	336.256	006006			000000	198.391	200.448	007008	210.582	213.811	007010	MmusCOIaF-Mustelus_COIR	244	right	4	A	112	4
Mm152_D5	203.428	203.428	002002	224.452	229.055	001002	279.736	279.736	002002	200	200	003003	197.572	197.572	002002	158.827	158.827	002002	140.736	140.736	002002	234.189	234.189	013013	184.914	184.914	004004	336.257	336.257	006006			000000	198.383	200.451	007008	215.785	220.025	012016	MmusCOIaF-Mustelus_COIR	244	right	5	A	111	5
Mm155	203.438	203.438	002002	229.161	229.161	002002	279.676	279.676	002002	200	200	003003	197.48	197.48	002002	158.827	158.827	002002	140.827	140.827	002002	223.914	234.218	008013	182.887	182.887	003003	334.319	334.319	005005			000000	200.451	202.434	008009	211.544	220.03	008016	MmusCOIaF-Mustelus_COIR	244
Mm155_S1	203.375	203.375	002002	229.218	229.218	002002	279.691	279.691	002002	200	200	003003	197.539	197.539	002002	158.828	158.828	002002	140.845	140.845	002002	223.832	236.181	008014	180.996	182.957	002003	334.227	336.159	005006			000000	200.365	202.372	008009	213.508	219.902	010016	MmusCOIaF-Mustelus_COIR	244	left	1	A	110
Mm155_S2	203.375	203.375	002002	224.381	229.044	001002	279.567	279.567	002002	200	200	003003	197.457	197.457	002002	158.815	158.815	002002	140.866	140.866	002002	223.913	236.3	008014	180.983	182.954	002003	334.125	334.125	005005			000000	200.366	202.472	008009	211.539	219.971	008016	MmusCOIaF-Mustelus_COIR	244	left	2	A	105
Mm155_D1	203.363	203.363	002002	229.212	229.212	002002	279.642	279.642	002002	194.279	200	001003	197.464	197.464	002002	158.826	158.826	002002	140.759	140.759	002002	215.821	234.213	004013	180.971	182.924	002003	334.181	336.189	005006			000000	202.454	208.545	009012	213.547	220.007	010016	MmusCOIaF-Mustelus_COIR	244	right	1	A	110
Mm155_D2	203.444	203.444	002002	229.205	229.205	002002	279.671	279.671	002002	200	200	003003	197.547	197.547	002002	158.842	158.842	002002	140.845	140.845	002002	234.289	236.378	013014	181.067	183.014	002003	334.216	334.216	005005			000000	200.453	202.447	008009	213.599	220.039	010016	MmusCOIaF-Mustelus_COIR	244	right	2	A	100
Mm156	203.425	203.425	002002	229.227	229.227	002002	279.69	279.69	002002	200	200	003003	197.563	197.563	002002	158.842	158.842	002002	140.848	140.848	002002	224.002	246.515	008019	181.006	184.868	002004	334.247	334.247	005005			000000	200.449	202.515	008009	210.602	220.043	007016	MmusCOIaF-Mustelus_COIR	244
Mm156_S1	203.456	203.456	002002	229.111	229.111	002002	279.661	279.661	002002	200	200	003003	197.55	197.55	002002	158.815	158.815	002002	140.756	140.756	002002	224.034	224.034	008008	184.824	184.824	004004	330.347	334.251	003005			000000	196.376	202.449	006009	210.611	213.694	007010	MmusCOIaF-Mustelus_COIR	244	left	1	A	132
Mm156_S2	203.447	203.447	002002	224.417	229.141	001002	279.743	279.743	002002	200	200	003003	197.555	197.555	002002	158.829	158.829	002002	140.736	140.736	002002	223.886	223.886	008008	180.991	184.861	002004	330.324	334.238	003005			000000	196.409	202.432	006009	210.541	213.605	007010	MmusCOIaF-Mustelus_COIR	244	left	2	A	143
Mm156_D1	203.475	203.475	002002	229.079	229.079	002002	279.765	279.765	002002	200	200	003003	197.534	197.534	002002	158.817	158.817	002002	140.776	140.776	002002	223.924	246.589	008019	180.963	184.778	002004	330.29	334.217	003005			000000	196.364	202.455	006009	213.643	220.011	010016	MmusCOIaF-Mustelus_COIR	244	right	1	A	143
Mm156_D2	203.522	203.522	002002	224.494	229.289	001002	279.803	279.803	002002	200.09	200.09	003003	197.571	197.571	002002	158.925	158.925	002002	140.934	140.934	002002	224.008	224.008	008008	184.867	184.867	004004	330.436	334.432	003005			000000	200.539	202.605	008009	213.751	220.138	010016	MmusCOIaF-Mustelus_COIR	244	right	2	A	135
Mm159	203.451	203.451	002002	229.085	229.085	002002	279.601	279.601	002002	200	200	003003	197.555	197.555	002002	158.826	158.826	002002	140.755	145.556	002006	240.353	244.452	016018	182.918	184.86	003004	334.18	338.098	005007			000000	196.385	202.45	006009	210.528	213.616	007010	MmusCOIaF-Mustelus_COIR	244
Mm159_S1	203.447	203.447	002002	224.417	229.231	001002	279.561	279.561	002002	200.091	200.091	003003	197.555	197.555	002002	158.826	158.826	002002	140.824	145.528	002006	240.337	244.523	016018	182.966	184.912	003004	334.195	338.103	005007			000000	202.449	206.533	009011	210.526	220.062	007016	MmusCOIaF-Mustelus_COIR	244	left	1	B	145	1
Mm159_S2	203.372	203.372	002002	228.926	228.926	002002	279.586	279.586	002002	200	200	003003	197.548	197.548	002002	158.815	158.815	002002	145.558	145.558	006006	215.865	240.338	004016	182.96	182.96	003003	334.16	334.16	005005			000000	196.352	200.456	006008	213.675	214.679	010011	MmusCOIaF-Mustelus_COIR	244	left	2	B	139	3
Mm159_S3	203.518	203.518	002002	224.452	229.326	001002	279.736	279.736	002002	200.09	200.09	003003	197.563	197.563	002002	158.743	158.743	002002	140.851	145.608	002006	240.447	240.447	016016	182.851	184.786	003004	334.26	334.26	005005			000000	196.383	206.586	006011	210.556	220.034	007016	MmusCOIaF-Mustelus_COIR	244	left	3	B	143	2
Mm159_D1	203.423	203.423	002002	224.427	229.21	001002	279.586	279.586	002002	200	200	003003	197.57	197.57	002002	158.84	158.84	002002	140.847	145.601	002006	215.786	244.442	004018	184.862	184.862	004004	334.133	338.112	005007			000000	202.434	204.418	009010	210.552	213.62	007010	MmusCOIaF-Mustelus_COIR	244	right	1	A	50	3
Mm159_D2	203.503	203.503	002002	224.445	229.032	001002	279.764	279.764	002002	200	200	003003	197.578	197.578	002002	158.84	158.84	002002	140.739	140.739	002002	223.927	240.407	008016	182.94	184.868	003004	334.258	336.24	005006			000000	196.408	204.495	006010	213.668	213.668	010010	MmusCOIaF-Mustelus_COIR	244	right	2	A	144	1
Mm159_D3	203.44	203.44	002002	229.06	229.06	002002	279.695	279.695	002002	199.91	199.91	003003	197.474	197.474	002002	158.827	158.827	002002	144.475	145.563	005006	215.817	240.323	004016	180.941	184.832	002004	334.264	338.216	005007			000000	196.284	202.44	006009	210.574	214.642	007011	MmusCOIaF-Mustelus_COIR	244	right	3	A	142	2
Mm161	203.446	203.446	002002	229.204	229.204	002002	279.658	279.658	002002	194.284	200	001003	197.556	197.556	002002	158.829	158.829	002002	140.736	140.736	002002	209.677	234.281	001013	182.928	184.869	003004	334.26	334.26	005005			000000	202.442	202.442	009009	210.582	210.582	007007	MmusCOIaF-Mustelus_COIR	244
Mm161_S1	203.506	203.506	002002	229.157	229.157	002002	279.805	279.805	002002	200.09	200.09	003003	197.584	197.584	002002	158.938	158.938	002002	140.846	140.846	002002	209.696	223.986	001008	182.894	184.909	003004	334.262	334.262	005005			000000	202.513	202.513	009009	210.594	220.12	007016	MmusCOIaF-Mustelus_COIR	244	left	1	A	80
Mm161_S2	203.435	203.435	002002	229.216	229.216	002002	279.726	279.726	002002	194.297	200.09	001003	197.562	197.562	002002	158.84	158.84	002002	140.847	140.847	002002	234.146	234.146	013013	182.887	184.821	003004	334.239	334.239	005005			000000	202.436	202.436	009009	210.56	220.043	007016	MmusCOIaF-Mustelus_COIR	244	left	2	A	87
Mm161_D1	203.517	203.517	002002	229.308	229.308	002002			000000	194.392	200.09	001003	197.564	197.564	002002	158.842	158.842	002002	140.759	140.759	002002	209.733	223.972	001008	182.894	182.894	003003	334.294	334.294	005005			000000	202.523	202.523	009009	210.634	220.097	007016	MmusCOIaF-Mustelus_COIR	244	right	1	A	91
Mm203	203.415	203.415	002002	229.036	229.036	002002	279.709	279.709	002002	194.253	200	001003	197.57	197.57	002002	158.857	158.857	002002	141.027	142.096	002003	209.61	244.186	001018	183.093	183.093	003003	329.796	333.756	003005	248.549	248.549	006006	196.335	200.394	006008	209.47	217.765	006014	MmusCOIaF-Mustelus_COIR	244
Mm203_S1	203.429	203.429	002002	229.038	229.038	002002	279.615	279.615	002002	200.185	200.185	003003	197.587	197.587	002002	159.004	159.004	002002	140.968	142.005	002003	209.61	234.142	001013	183.014	183.014	003003	333.917	335.953	005006	248.619	248.619	006006	196.343	209.648	006012	209.553	215.766	006012	MmusCOIaF-Mustelus_COIR	244	left	1	A	137	1
Mm203_S2	203.422	203.422	002002	229.161	229.161	002002	279.687	279.687	002002	194.36	200.093	001003	197.51	197.51	002002	159.005	159.005	002002	140.94	140.94	002002	209.61	244.399	001018	182.964	182.964	003003	334.16	334.16	005005	240.391	248.6	002006	194.373	200.476	005008	209.419	217.893	006014	MmusCOIaF-Mustelus_COIR	244	left	2	B	136	2
Mm203_S3	203.371	203.371	002002	229.066	229.066	002002	279.464	279.464	002002	194.27	200.094	001003	197.47	197.47	002002	158.891	158.891	002002	140.848	140.848	002002	244.301	244.301	018018	183.098	183.098	003003	333.763	333.763	005005	248.541	248.541	006006	194.315	196.344	005006	209.399	217.751	006014	MmusCOIaF-Mustelus_COIR	244	left	3	B	125	4
Mm203_S4	203.367	203.367	002002	228.945	228.945	002002	279.579	279.579	002002	194.268	200.094	001003	197.468	197.468	002002	158.906	158.906	002002	140.848	140.848	002002	209.6	244.344	001018	183.097	183.097	003003	333.746	333.746	005005	240.294	248.492	002006	194.218	200.384	005008	215.653	217.768	012014	MmusCOIaF-Mustelus_COIR	244	left	4	B	120	5
Mm203_S5	203.28	203.28	002002	228.905	228.905	002002	279.54	279.54	002002	200	200	003003	197.46	197.46	002002	158.806	158.806	002002	140.96	141.995	002003	244.322	244.322	018018	183.085	183.085	003003	333.736	333.736	005005	240.257	248.486	002006	196.248	208.48	006011	209.444	215.713	006012	MmusCOIaF-Mustelus_COIR	244	left	5	B	116	6
Mm203_S6			000000			000000			000000			000000			000000			000000	140.94	141.964	002003			000000	183.105	183.105	003003			000000			000000			000000			000000	MmusCOIaF-Mustelus_COIR	244	left	-	-	-	-	embryo at early stages of development, not measured and amplification failed.
Mm203_S7	203.425	203.425	002002	229.012	229.012	002002	279.635	279.635	002002	194.342	200.093	001003	197.502	197.502	002002	159.004	159.004	002002	140.944	140.944	002002	234.082	244.379	013018	183.021	183.021	003003	329.872	335.873	003006	248.576	248.576	006006	194.257	196.368	005006	209.513	215.795	006012	MmusCOIaF-Mustelus_COIR	244	left	7	B	135	3
Mm203_S8	203.357	203.357	002002	228.939	228.939	002002	279.515	279.515	002002	194.214	200	001003	197.487	197.487	002002	158.893	158.893	002002	140.848	141.885	002003	209.671	244.368	001018	183.105	183.105	003003	333.827	335.86	005006	248.59	248.59	006006	194.318	200.383	005008	215.802	217.814	012014	MmusCOIaF-Mustelus_COIR	244	left	8	B	110	7
Mm203_S9	203.348	203.348	002002	228.96	228.96	002002	279.539	279.539	002002	200.093	200.093	003003	197.485	197.485	002002	158.906	158.906	002002	140.827	140.827	002002	244.345	244.345	018018	183.054	183.054	003003	333.803	333.803	005005	248.473	248.473	006006	196.261	209.562	006012	215.685	217.791	012014	MmusCOIaF-Mustelus_COIR	244	left	9	A	74	8
Mm203_D1	203.454	203.454	002002	229.144	229.144	002002	279.623	279.623	002002	200.093	200.093	003003	197.573	197.573	002002	158.893	158.893	002002	140.845	140.845	002002	209.606	244.345	001018	183.042	183.042	003003	329.898	335.846	003006	248.49	248.49	006006	194.239	200.384	005008	217.777	217.777	014014	MmusCOIaF-Mustelus_COIR	244	right	10	B	145	1
Mm203_D2	203.426	203.426	002002	229.113	229.113	002002	279.601	279.601	002002	200.093	200.093	003003	197.501	197.501	002002	158.902	158.902	002002	140.966	142.004	002003	244.377	244.377	018018	183.02	183.02	003003	333.727	333.727	005005	248.577	248.577	006006	194.353	200.475	005008	217.88	217.88	014014	MmusCOIaF-Mustelus_COIR	244	right	11	B	143	2
Mm203_D3	203.438	203.438	002002	229.026	229.026	002002	279.652	279.652	002002	194.306	200.093	001003	197.486	197.486	002002	158.904	158.904	002002	140.967	142.005	002003	244.398	244.398	018018	183.112	183.112	003003	329.795	335.844	003006	248.619	248.619	006006	200.382	209.648	008012	209.457	215.766	006012	MmusCOIaF-Mustelus_COIR	244	right	12	A	127	4
Mm203_D4	203.438	203.438	002002	229.017	229.017	002002	279.685	279.685	002002	200.093	200.093	003003	197.494	197.494	002002	158.904	158.904	002002	140.848	142	002003	244.345	244.345	018018	183.103	183.103	003003	333.816	333.816	005005	248.57	248.57	006006	200.382	208.509	008011	209.466	215.781	006012	MmusCOIaF-Mustelus_COIR	244	right	13	B	123	5
Mm203_D5	203.339	203.339	002002	228.963	228.963	002002	279.536	279.536	002002	200.093	200.093	003003	197.494	197.494	002002	158.907	158.907	002002	140.848	140.848	002002	244.39	244.39	018018	183.109	183.109	003003	333.752	333.752	005005	240.377	248.595	002006	196.37	208.585	006011	215.837	217.841	012014	MmusCOIaF-Mustelus_COIR	244	right	14	B	130	3
Mm203_D6	203.435	203.435	002002	229.093	229.093	002002	279.578	279.578	002002	194.324	200.093	001003	197.494	197.494	002002	159.004	159.004	002002	140.94	141.965	002003	209.648	244.398	001018	183.055	183.055	003003	329.893	335.844	003006	240.275	248.523	002006	194.335	196.357	005006	209.457	215.766	006012	MmusCOIaF-Mustelus_COIR	244	right	15	B	111	6
Mm203_D7	203.441	203.441	002002	229.147	229.147	002002	279.633	279.633	002002	200.093	200.093	003003	197.579	197.579	002002	158.904	158.904	002002	140.848	140.848	002002	234.079	244.345	013018	183.152	183.152	003003	329.77	333.785	003005	248.569	248.569	006006	200.478	208.605	008011	209.466	217.887	006014	MmusCOIaF-Mustelus_COIR	244	right	16	B	103	7
Mm229	203.439	203.439	002002	229.287	229.287	002002	279.754	279.754	002002	194.268	200.095	001003	197.617	197.617	002002	158.881	158.881	002002	141.03	141.03	002002	234.084	234.084	013013	185.021	185.021	004004	329.846	333.75	003005	238.204	248.609	001006	202.543	202.543	009009	210.568	220.067	007016	MmusCOIaF-Mustelus_COIR	244
Mm229_S1	203.49	203.49	002002	224.454	229.182	001002	279.628	279.628	002002	200.189	200.189	003003	197.549	197.549	002002	158.984	158.984	002002	141.269	146.103	002007	234.435	244.752	013018	182.979	184.879	003004	330.567	334.479	003005	238.524	240.569	001002	200.834	202.875	008009	210.945	220.504	007017	MmusCOIaF-Mustelus_COIR	244	left	1	A	93	1
Mm229_S2	203.396	203.396	002002	224.454	229.182	001002	279.533	279.533	002002	200	200	003003	197.455	197.455	002002	158.879	158.879	002002	141.155	141.155	002002	234.32	244.607	013018	182.982	184.872	003004	334.395	334.395	005005	248.78	248.78	006006	202.772	202.772	009009	210.814	210.814	007007	MmusCOIaF-Mustelus_COIR	244	left	2	A	42	9
Mm229_S4	203.411	203.411	002002	229.216	229.216	002002	279.469	279.469	002002	194.273	200.095	001003	197.524	197.524	002002	158.894	158.894	002002	141.156	141.156	002002	224.131	234.355	008013	182.93	184.825	003004	330.451	330.451	003003	240.493	248.775	002006	202.689	202.689	009009	213.824	220.323	010016	MmusCOIaF-Mustelus_COIR	244	left	4	B	84	2
Mm229_S5	203.377	203.377	002002	229.299	229.299	002002	279.554	279.554	002002	200	200	003003	197.556	197.556	002002	158.893	158.893	002002	141.163	146.113	002007	234.404	244.697	013018	182.867	184.839	003004	330.56	334.529	003005	248.835	248.835	006006	202.749	202.749	009009	210.908	219.072	007015	MmusCOIaF-Mustelus_COIR	244	left	5	A	78	3
Mm229_S6	203.373	203.373	002002	224.468	229.253	001002	279.546	279.546	002002	194.255	200.094	001003	197.463	197.463	002002	158.792	158.792	002002	141.246	146.032	002007	234.401	244.666	013018	182.957	184.922	003004	330.576	334.445	003005	238.341	248.793	001006	202.742	202.742	009009	210.878	210.878	007007	MmusCOIaF-Mustelus_COIR	244	left	6	A	73	4
Mm229_S7	203.395	203.395	002002	229.248	229.248	002002	279.634	279.634	002002	200	200	003003	197.55	197.55	002002	158.882	158.882	002002	141.156	145.991	002007	234.375	234.375	013013	182.986	184.876	003004	334.426	334.426	005005	238.444	240.478	001002	202.771	202.771	009009	210.901	219.125	007015	MmusCOIaF-Mustelus_COIR	244	left	7	A	73	5
Mm229_S8	203.389	203.389	002002	229.202	229.202	002002	279.639	279.639	002002	200	200	003003	197.548	197.548	002002	158.895	158.895	002002	141.273	146.108	002007	234.397	244.74	013018	182.9	184.881	003004	330.546	334.429	003005	248.805	248.805	006006	200.737	202.764	008009	210.874	220.372	007017	MmusCOIaF-Mustelus_COIR	244	left	8	A	70	6
Mm229_S10	203.304	203.304	002002	224.369	229.191	001002	279.581	279.581	002002	199.812	199.812	003003	197.549	197.549	002002	158.984	158.984	002002	141.269	146.104	002007	234.359	244.742	013018	182.935	184.924	003004	334.221	334.221	005005	248.822	248.822	006006	200.74	202.776	008009	210.83	210.83	007007	MmusCOIaF-Mustelus_COIR	244	left	10	A	59	7
Mm229_S11	203.457	203.457	002002	224.506	229.283	001002	279.725	279.725	002002	200.28	200.28	003003	197.572	197.572	002002	158.994	158.994	002002	141.276	141.276	002002	234.503	234.503	013013	182.962	184.84	003004	334.458	334.458	005005	238.544	248.925	001006	200.825	202.843	008009	210.914	210.914	007007	MmusCOIaF-Mustelus_COIR	244	left	11	A	53	8
Mm229_D1	203.38	203.38	002002	224.521	229.224	001002	279.568	279.568	002002	200.188	200.188	003003	197.556	197.556	002002	158.893	158.893	002002	141.159	141.159	002002	234.397	234.397	013013	182.9	184.881	003004	330.43	334.414	003005	238.368	240.491	001002	202.764	202.764	009009	210.874	220.372	007017	MmusCOIaF-Mustelus_COIR	244	right	1	A	86	2
Mm229_D2	203.383	203.383	002002	229.157	229.157	002002	279.644	279.644	002002	194.252	200.094	001003	197.462	197.462	002002	158.893	158.893	002002	141.243	141.243	002002	234.346	234.346	013013	184.962	184.962	004004	330.429	334.414	003005	238.42	248.57	001006	202.667	202.667	009009	210.764	220.339	007016	MmusCOIaF-Mustelus_COIR	244	right	2	A		7
Mm229_D3	203.376	203.376	002002	224.397	229.187	001002	279.527	279.527	002002	200.094	200.094	003003	197.566	197.566	002002	158.982	158.982	002002	141.16	141.16	002002	234.433	244.751	013018	184.885	184.885	004004	330.488	334.449	003005	238.486	240.513	001002	200.736	202.761	008009	210.861	210.861	007007	MmusCOIaF-Mustelus_COIR	244	right	3	A	86	1
Mm229_D4	203.383	203.383	002002	229.251	229.251	002002			000000	200.094	200.094	003003	197.462	197.462	002002	158.893	158.893	002002	141.247	141.247	002002	234.392	244.677	013018	184.878	184.878	004004	334.355	334.355	005005	238.431	240.452	001002	202.749	202.749	009009	210.815	219.067	007015	MmusCOIaF-Mustelus_COIR	244	right	4	A	79	3
Mm229_D5	203.383	203.383	002002	224.456	229.26	001002	279.61	279.61	002002	194.366	200.094	001003	197.565	197.565	002002	158.982	158.982	002002	141.159	146.108	002007	234.378	234.378	013013	182.994	184.881	003004	330.504	334.496	003005	240.471	248.784	002006	202.762	202.762	009009	210.866	210.866	007007	MmusCOIaF-Mustelus_COIR	244	right	5	A	79	4
Mm229_D6	203.386	203.386	002002	229.194	229.194	002002	279.591	279.591	002002	194.251	200.094	001003	197.461	197.461	002002	158.996	158.996	002002	141.159	141.159	002002	234.417	234.417	013013	184.933	184.933	004004	330.523	334.507	003005	238.48	248.76	001006	202.859	202.859	009009	210.975	220.478	007017	MmusCOIaF-Mustelus_COIR	244	right	6	A		8
Mm229_D7	203.37	203.37	002002	229.235	229.235	002002			000000	194.272	200.094	001003	197.565	197.565	002002	158.994	158.994	002002	141.272	141.272	002002	234.445	244.771	013018	182.95	184.831	003004	334.449	334.449	005005	248.829	248.829	006006	202.761	202.761	009009	210.862	219.15	007015	MmusCOIaF-Mustelus_COIR	244	right	7	A	70	5
Mm229_D8	203.311	203.311	002002	224.429	229.075	001002			000000	194.291	200.095	001003	197.436	197.436	002002	158.895	158.895	002002	141.037	141.037	002002	234.223	234.223	013013	184.969	184.969	004004	334.039	334.039	005005	238.273	248.642	001006	202.629	202.629	009009	210.706	220.201	007016	MmusCOIaF-Mustelus_COIR	244	right	8	A	61	6
Mm229_D10	203.403	203.403	002002	229.152	229.152	002002	279.459	279.459	002002	194.311	200.095	001003	197.446	197.446	002002	158.879	158.879	002002	141.06	141.06	002002	234.161	244.536	013018	185.01	185.01	004004	330.14	334.052	003005	238.309	248.688	001006	202.537	202.537	009009	210.716	220.125	007016	MmusCOIaF-Mustelus_COIR	244	right	10	A	-	-	embryo at early stages of development, not measured
Mm230	203.439	203.439	002002	229.297	229.297	002002	279.72	279.72	002002	200.095	200.095	003003	197.617	197.617	002002	158.881	158.881	002002	141.124	141.124	002002	223.888	246.448	008019	181.199	183.113	002003	333.868	333.868	005005	248.609	248.609	006006	206.555	208.61	011012	210.568	210.568	007007	MmusCOIaF-Mustelus_COIR	244
Mm230_S1	203.412	203.412	002002	229.14	229.14	002002	279.496	279.496	002002	194.388	200.095	001003	197.437	197.437	002002	158.881	158.881	002002	140.946	140.946	002002	240.366	246.511	016019	183.038	183.038	003003	330.097	334.12	003005	240.366	248.591	002006	202.542	208.664	009012	210.642	210.642	007007	MmusCOIaF-Mustelus_COIR	244	left	1	A	86
Mm230_S2	203.383	203.383	002002	229.175	229.175	002002	279.482	279.482	002002	194.345	200.094	001003	197.461	197.461	002002	158.893	158.893	002002	141.128	141.128	002002	234.245	246.556	013019	181.058	184.965	002004	334.216	334.216	005005	248.703	248.703	006006	202.602	206.691	009011	210.69	210.69	007007	MmusCOIaF-Mustelus_COIR	244	left	2	A	85
Mm230_S3	203.376	203.376	002002	229.196	229.196	002002	279.587	279.587	002002	200.094	200.094	003003	197.462	197.462	002002	158.893	158.893	002002	141.039	141.039	002002	240.325	246.547	016019	183.02	183.02	003003	330.195	334.142	003005	240.417	248.684	002006	202.592	208.703	009012	210.741	220.1	007016	MmusCOIaF-Mustelus_COIR	244	left	3	A	81
Mm230_S4	203.301	203.301	002002	229.163	229.163	002002	279.505	279.505	002002	194.331	200.094	001003	197.55	197.55	002002	158.882	158.882	002002	140.946	140.946	002002	223.947	240.426	008016	183.051	184.967	003004	330.259	334.125	003005	248.67	248.67	006006	202.618	208.697	009012	210.661	220.204	007016	MmusCOIaF-Mustelus_COIR	244	left	4	A	78
Mm230_S5	203.386	203.386	002002	229.194	229.194	002002	279.496	279.496	002002	200.094	200.094	003003	197.453	197.453	002002	158.895	158.895	002002	141.036	141.036	002002	240.421	246.608	016019	183.049	184.965	003004	330.197	334.181	003005	240.421	248.672	002006	202.616	208.691	009012	210.655	210.655	007007	MmusCOIaF-Mustelus_COIR	244	left	5	A	74
Mm230_S6	203.59	203.59	002002	229.209	229.209	002002	279.595	279.595	002002	199.906	199.906	003003	197.542	197.542	002002	158.78	158.78	002002	141.061	141.061	002002	223.988	240.466	008016	183.044	185.066	003004	333.901	333.901	005005	248.756	248.756	006006	202.633	208.746	009012	210.721	220.224	007016	MmusCOIaF-Mustelus_COIR	244	left	6	A	71
Mm230_S7	203.371	203.371	002002	229.16	229.16	002002	279.559	279.559	002002	200	200	003003	197.47	197.47	002002	158.893	158.893	002002	141.039	141.039	002002	223.866	240.34	008016	183.015	183.015	003003	334.216	334.216	005005	248.636	248.636	006006	202.597	206.68	009011	210.672	220.147	007016	MmusCOIaF-Mustelus_COIR	244	left	7	A	67
Mm230_D1	203.383	203.383	002002	229.175	229.175	002002	279.577	279.577	002002	200.094	200.094	003003	197.461	197.461	002002	158.895	158.895	002002	141.153	141.153	002002	234.186	246.543	013019	181.096	183.009	002003	334.098	334.098	005005	248.698	248.698	006006	202.612	206.623	009011	210.636	220.162	007016	MmusCOIaF-Mustelus_COIR	244	right	1	A	86
Mm230_D2	203.386	203.386	002002	229.184	229.184	002002	279.53	279.53	002002	194.424	200.094	001003	197.454	197.454	002002	158.893	158.893	002002	141.035	141.035	002002	240.325	246.5	016019	181.139	184.957	002004	330.215	334.191	003005	248.653	248.653	006006	202.609	206.617	009011	210.626	220.05	007016	MmusCOIaF-Mustelus_COIR	244	right	2	A	86
Mm230_D3	203.385	203.385	002002	229.26	229.26	002002	279.597	279.597	002002	194.425	200.094	001003	197.549	197.549	002002	158.895	158.895	002002	141.036	141.036	002002	223.929	234.272	008013	181.144	183.152	002003	334.145	334.145	005005	240.424	248.722	002006	202.606	208.75	009012	210.705	210.705	007007	MmusCOIaF-Mustelus_COIR	244	right	3	A	82
Mm230_D4	203.386	203.386	002002	229.194	229.194	002002	279.591	279.591	002002	194.345	200.094	001003	197.461	197.461	002002	158.895	158.895	002002	141.039	141.039	002002	223.92	234.171	008013	183.014	183.014	003003	334.216	334.216	005005	248.631	248.631	006006	202.604	208.744	009012	210.698	220.194	007016	MmusCOIaF-Mustelus_COIR	244	right	4	A	77
Mm230_D5	203.295	203.295	002002	229.221	229.221	002002	279.572	279.572	002002	200	200	003003	197.557	197.557	002002	158.982	158.982	002002	141.063	141.063	002002	223.938	234.238	008013	181.043	184.969	002004	330.217	334.098	003005	240.422	248.672	002006	202.616	208.691	009012	210.655	210.655	007007	MmusCOIaF-Mustelus_COIR	244	right	5	A	72
Mm230_D6	203.292	203.292	002002	229.109	229.109	002002	279.558	279.558	002002	194.365	200.094	001003	197.471	197.471	002002	158.982	158.982	002002	141.035	141.035	002002	234.218	246.587	013019	183.001	183.001	003003	334.087	334.087	005005	248.744	248.744	006006	202.707	208.778	009012	210.74	220.181	007016	MmusCOIaF-Mustelus_COIR	244	right	6	A	72
Mm230_D7	203.376	203.376	002002	229.196	229.196	002002	279.588	279.588	002002	194.365	200.094	001003	197.47	197.47	002002	158.994	158.994	002002	141.153	141.153	002002	240.402	246.571	016019	181.099	183.107	002003	330.257	334.218	003005	248.629	248.629	006006	202.609	206.709	009011	210.718	220.138	007016	MmusCOIaF-Mustelus_COIR	244	right	7	A	69
Mm230_D8	203.402	203.402	002002	229.237	229.237	002002	279.493	279.493	002002	200.189	200.189	003003	197.534	197.534	002002	158.879	158.879	002002	141.033	141.033	002002	223.914	234.193	008013	183.081	185.005	003004	333.929	333.929	005005	240.422	248.64	002006	202.634	208.656	009012	210.632	210.632	007007	MmusCOIaF-Mustelus_COIR	244	right	8	A	61
Mm235	203.398	203.398	002002	224.411	229.285	001002	279.612	279.612	002002	194.274	200.097	001003	197.579	197.579	002002	158.962	158.962	002002	141.026	144.584	002005	223.856	223.856	008008	181.169	181.169	002002	329.735	335.692	003006	240.345	248.648	002006	200.493	208.571	008012	215.866	215.866	012012	MmusCOIaF-Mustelus_COIR	244
Mm235_S1	203.409	203.409	002002	229.293	229.293	002002	279.55	279.55	002002	194.31	194.31	001001	197.541	197.541	002002	158.881	158.881	002002	141.037	141.037	002002	223.82	240.233	008016	181.108	181.108	002002	330	333.929	003005	240.328	248.545	002006	202.445	208.561	009012	215.717	215.717	012012	MmusCOIaF-Mustelus_COIR	244	left	1	A	140
Mm235_S2	203.415	203.415	002002	229.158	229.158	002002	279.51	279.51	002002	194.275	200.095	001003	197.525	197.525	002002	158.881	158.881	002002	140.942	140.942	002002	223.933	228.006	008010	181.135	185.01	002004	336.011	336.011	006006	240.424	248.681	002006	200.567	202.552	008009	210.683	215.886	007012	MmusCOIaF-Mustelus_COIR	244	left	2	A	131
Mm235_S3	203.377	203.377	002002	229.215	229.215	002002	279.425	279.425	002002	194.252	200.094	001003	197.462	197.462	002002	158.893	158.893	002002	141.04	141.04	002002	223.877	240.325	008016	181.141	184.971	002004	330.075	336.054	003006	240.418	248.652	002006	200.559	202.609	008009	210.72	215.944	007012	MmusCOIaF-Mustelus_COIR	244	left	3	A	122
Mm235_S4	203.38	203.38	002002	229.224	229.224	002002	279.474	279.474	002002	194.253	200	001003	197.462	197.462	002002	158.893	158.893	002002	141.04	141.04	002002	223.875	227.967	008010	181.061	181.061	002002	334.023	336.086	005006			000000	200.464	202.506	008009	215.788	215.788	012012	MmusCOIaF-Mustelus_COIR	244	left	4	A	130
Mm235_D1	203.398	203.398	002002	229.276	229.276	002002	279.519	279.519	002002	200.094	200.094	003003	197.542	197.542	002002	158.881	158.881	002002	141.037	141.037	002002	223.854	227.972	008010	181.129	184.967	002004	336.081	336.081	006006	240.332	240.332	002002	200.468	202.525	008009	215.806	215.806	012012	MmusCOIaF-Mustelus_COIR	244	right	1	A	117
Mm235_D2	203.392	203.392	002002	229.23	229.23	002002	279.619	279.619	002002	194.312	200.094	001003	197.446	197.446	002002	158.895	158.895	002002	140.946	140.946	002002	223.918	227.957	008010	181.122	181.122	002002	330.157	336.049	003006	248.551	248.551	006006	200.469	202.53	008009	210.592	215.845	007012	MmusCOIaF-Mustelus_COIR	244	right	2	A	-		embryo at early stages of development, not measured
Mm235_D4	203.404	203.404	002002	229.331	229.331	002002	279.576	279.576	002002	200.095	200.095	003003	197.542	197.542	002002	158.881	158.881	002002	140.942	140.942	002002	223.917	228.062	008010	181.153	181.153	002002	336.058	336.058	006006	240.41	248.614	002006	200.471	202.541	008009	215.816	215.816	012012	MmusCOIaF-Mustelus_COIR	244	right	3	A	-		embryo at early stages of development, not measured
Mm237	203.398	203.398	002002	224.494	229.265	001002	279.779	279.779	002002	194.372	200.097	001003	197.58	197.58	002002	158.962	158.962	002002	141.001	141.001	002002	236.135	244.354	014018	181.201	185.11	002004	333.761	333.761	005005	238.287	248.564	001006	202.536	202.536	009009	209.56	218.84	006015	MmusCOIaF-Mustelus_COIR	244
Mm237_S1	203.374	203.374	002002	229.281	229.281	002002	279.635	279.635	002002			000000	197.564	197.564	002002	158.994	158.994	002002	141.035	141.035	002002	223.948	244.493	008018	181.097	183.1	002003	334.108	336.08	005006	238.325	240.381	001002	202.607	202.607	009009	218.912	218.912	015015	MmusCOIaF-Mustelus_COIR	244	left	1	A	150	1
Mm237_S2	203.386	203.386	002002	224.48	229.288	001002	279.591	279.591	002002	194.423	194.423	001001	197.453	197.453	002002	158.893	158.893	002002	140.923	140.923	002002	223.9	236.244	008014	185.009	185.009	004004	334.07	336.054	005006	238.303	240.363	001002	202.612	202.612	009009	218.854	218.854	015015	MmusCOIaF-Mustelus_COIR	244	left	2	A	150	2
Mm237_S3	203.389	203.389	002002	229.212	229.212	002002	279.605	279.605	002002	194.423	194.423	001001	197.453	197.453	002002	158.895	158.895	002002	140.923	140.923	002002	215.768	236.231	004014	181.139	183.051	002003	334.109	336.081	005006	248.674	248.674	006006	202.518	202.518	009009	209.608	218.85	006015	MmusCOIaF-Mustelus_COIR	244	left	3	A	145	3
Mm237_S4	203.386	203.386	002002	229.175	229.175	002002	279.563	279.563	002002	194.33	194.33	001001	197.454	197.454	002002	158.895	158.895	002002	141.036	141.036	002002	215.75	244.494	004018	184.96	184.96	004004	334.119	336.087	005006	238.237	240.291	001002	202.515	202.515	009009	209.598	218.828	006015	MmusCOIaF-Mustelus_COIR	244	left	4	A	145	4
Mm237_S5	203.389	203.389	002002	229.212	229.212	002002	279.605	279.605	002002	194.423	194.423	001001	197.453	197.453	002002	158.893	158.893	002002	141.041	141.041	002002	223.938	244.546	008018	181.086	184.927	002004	334.087	336.066	005006	240.421	248.672	002006	202.616	202.616	009009	209.626	218.885	006015	MmusCOIaF-Mustelus_COIR	244	left	5	A	140	5
Mm237_S6	203.389	203.389	002002	229.221	229.221	002002	279.571	279.571	002002	194.406	194.406	001001	197.54	197.54	002002	158.892	158.892	002002	140.946	140.946	002002	223.846	244.452	008018	183.043	184.959	003004	334.062	336.05	005006	238.332	248.597	001006	202.532	202.532	009009	209.57	218.866	006015	MmusCOIaF-Mustelus_COIR	244	left	6	A	134	7
Mm237_S7	203.389	203.389	002002	229.221	229.221	002002	279.572	279.572	002002	194.423	200.094	001003	197.548	197.548	002002	158.895	158.895	002002	140.923	140.923	002002	223.896	236.193	008014	183.045	184.962	003004	334.172	336.06	005006	248.599	248.599	006006	202.528	202.528	009009	218.831	218.831	015015	MmusCOIaF-Mustelus_COIR	244	left	7	A	135	6
Mm237_S8	203.46	203.46	002002	224.422	229.198	001002	279.678	279.678	002002	200.094	200.094	003003	197.462	197.462	002002	158.906	158.906	002002	141.041	141.041	002002	223.931	244.526	008018	183.01	184.928	003004	334.192	336.073	005006	238.345	248.741	001006	202.616	202.616	009009	209.625	218.039	006014	MmusCOIaF-Mustelus_COIR	244	left	8	A	124	8
Mm237_D1	203.403	203.403	002002	229.152	229.152	002002	279.555	279.555	002002	194.406	194.406	001001	197.541	197.541	002002	158.881	158.881	002002	140.942	140.942	002002	215.765	244.44	004018	185.054	185.054	004004	333.986	335.999	005006	240.365	248.613	002006	202.547	202.547	009009	209.531	218.883	006015	MmusCOIaF-Mustelus_COIR	244	right	1	A	142	1
Mm237_D2	203.415	203.415	002002	224.397	229.244	001002	279.545	279.545	002002	194.368	200.095	001003	197.523	197.523	002002	158.793	158.793	002002	140.92	140.92	002002	215.75	244.398	004018	183.125	185.055	003004	333.986	335.902	005006	238.339	248.566	001006	202.544	202.544	009009	209.522	217.921	006014	MmusCOIaF-Mustelus_COIR	244	right	2	A	140	4
Mm237_D3	203.326	203.326	002002	229.214	229.214	002002	279.568	279.568	002002	194.311	200	001003	197.447	197.447	002002	158.865	158.865	002002	140.943	140.943	002002	236.165	244.441	014018	181.078	184.963	002004	333.977	333.977	005005	238.352	248.629	001006	202.559	202.559	009009	209.575	218.873	006015	MmusCOIaF-Mustelus_COIR	244	right	3	B	-	-	embryo at early stages of development, not measured
Mm237_D4	203.387	203.387	002002	229.203	229.203	002002	279.557	279.557	002002	194.328	200.094	001003	197.453	197.453	002002	158.893	158.893	002002	141.041	141.041	002002	223.88	236.172	008014	185.019	185.019	004004	334.033	336.029	005006	248.577	248.577	006006	202.525	202.525	009009	209.544	218.817	006015	MmusCOIaF-Mustelus_COIR	244	right	4	A	141	2
Mm237_D5	203.383	203.383	002002	224.45	229.157	001002	279.644	279.644	002002	194.347	194.347	001001	197.462	197.462	002002	158.893	158.893	002002	141.013	141.013	002002	215.818	236.222	004014	181.143	185.056	002004	334.107	336.079	005006	238.367	248.631	001006	202.604	202.604	009009	209.581	217.959	006014	MmusCOIaF-Mustelus_COIR	244	right	5	A	141	3
Mm237_D6	203.301	203.301	002002	229.078	229.078	002002	279.566	279.566	002002	200	200	003003	197.455	197.455	002002	158.882	158.882	002002	140.924	140.924	002002	215.728	244.401	004018	181.075	185.018	002004	333.988	335.968	005006	238.214	240.276	001002	202.527	202.527	009009	209.548	218.818	006015	MmusCOIaF-Mustelus_COIR	244	right	6	A	133	5
Mm237_D7	203.392	203.392	002002	229.239	229.239	002002	279.586	279.586	002002	194.426	194.426	001001	197.55	197.55	002002	158.879	158.879	002002	140.924	140.924	002002	223.907	236.255	008014	183.041	184.967	003004	334.035	335.937	005006	248.616	248.616	006006	202.539	202.539	009009	218.821	218.821	015015	MmusCOIaF-Mustelus_COIR	244	right	7	A	119	6
Mm240	203.457	203.457	002002	224.406	229.311	001002	279.612	279.612	002002	194.219	200.096	001003	197.597	197.597	002002	158.869	158.869	002002	141.027	141.027	002002	234.075	244.332	013018	181.172	183.1	002003	329.782	333.81	003005	240.288	240.288	002002	204.526	208.562	010012	215.847	215.847	012012	MmusCOIaF-Mustelus_COIR	244
Mm240_S1	203.31	203.31	002002	224.321	229.151	001002	279.542	279.542	002002	194.217	200	001003	197.447	197.447	002002	158.881	158.881	002002	141.061	141.061	002002			000000	181.101	183.042	002003	330.019	334.035	003005			000000			000000	215.926	215.926	012012	MmusCOIaF-Mustelus_COIR	244	left	1	A	-	-	embryo at early stages of development, not measured
Mm240_S2	203.38	203.38	002002	224.433	224.433	001001	279.535	279.535	002002	200	200	003003	197.462	197.462	002002	158.893	158.893	002002	141.035	141.035	002002	215.79	244.451	004018	183.095	185.006	003004	330.058	334.059	003005			000000	202.521	204.575	009010	210.648	215.883	007012	MmusCOIaF-Mustelus_COIR	244	left	2	B	230	1
Mm240_S3	203.389	203.389	002002	224.408	229.221	001002	279.477	279.477	002002	194.328	200.094	001003	197.453	197.453	002002	158.893	158.893	002002	140.923	140.923	002002			000000	181.125	183.047	002003	330.155	334.06	003005			000000			000000	215.91	215.91	012012	MmusCOIaF-Mustelus_COIR	244	left	3	A	-	-	embryo at early stages of development, not measured
Mm240_S4	203.392	203.392	002002	224.424	229.239	001002	279.491	279.491	002002	194.253	200.094	001003	197.463	197.463	002002	158.879	158.879	002002	140.95	140.95	002002	234.176	244.494	013018	183.008	183.008	003003	330.174	334.071	003005			000000	202.525	208.699	009012	215.906	218.903	012015	MmusCOIaF-Mustelus_COIR	244	left	4	A	120	3
Mm240_S5	203.389	203.389	002002	224.394	229.297	001002	279.544	279.544	002002	194.255	200.094	001003	197.464	197.464	002002	158.879	158.879	002002	140.95	140.95	002002	234.119	234.119	013013	181.089	181.089	002002	330.115	333.998	003005			000000	194.443	204.578	005010	215.885	215.885	012012	MmusCOIaF-Mustelus_COIR	244	left	5	A	121	2
Mm240_D1	203.392	203.392	002002	224.424	229.239	001002	279.586	279.586	002002	194.294	200.036	001003	197.557	197.557	002002	158.879	158.879	002002	141.037	141.037	002002			000000	181.124	183.045	002003	330.136	334.144	003005			000000			000000	215.819	215.819	012012	MmusCOIaF-Mustelus_COIR	244	right	1	A	-	-	embryo at early stages of development, not measured
Mm240_D2	203.304	203.304	002002	224.471	224.471	001001	279.642	279.642	002002	194.215	200.094	001003	197.54	197.54	002002	158.892	158.892	002002	141.06	141.06	002002	236.215	244.514	014018	183.089	185.01	003004	334.135	334.135	005005			000000	208.641	208.641	012012	210.614	215.879	007012	MmusCOIaF-Mustelus_COIR	244	right	2	B	130	1
Mm240_D3	203.581	203.581	002002	224.337	229.154	001002	279.552	279.552	002002	200.094	200.094	003003	197.453	197.453	002002	158.794	158.794	002002	141.032	141.032	002002	215.785	244.419	004018	183.13	185.049	003004	330.119	334.135	003005			000000	202.535	204.507	009010	210.614	215.785	007012	MmusCOIaF-Mustelus_COIR	244	right	3	B	65	3
Mm240_D4	203.47	203.47	002002	224.498	229.29	001002	279.587	279.587	002002	200.188	200.188	003003	197.557	197.557	002002	158.893	158.893	002002	141.078	141.078	002002	234.188	236.252	013014	181.029	184.867	002004	334.345	334.345	005005			000000	202.525	204.583	009010	210.666	215.91	007012	MmusCOIaF-Mustelus_COIR	244	right	4	B	110	2
Mm247	203.438	203.438	002002	229.363	229.363	002002	279.821	279.821	002002	194.252	194.252	001001	197.611	197.611	002002	158.881	158.881	002002	141.03	141.03	002002	234.071	244.45	013018	181.201	185.022	002004	329.867	335.849	003006	248.584	248.584	006006	202.543	208.609	009012	210.566	210.566	007007	MmusCOIaF-Mustelus_COIR	244
Mm247_S1	203.405	203.405	002002	229.265	229.265	002002	279.473	279.473	002002	200.189	200.189	003003	197.533	197.533	002002	158.879	158.879	002002	141.05	141.05	002002			000000			000000			000000			000000			000000			000000	MmusCOIaF-Mustelus_COIR	244	left	1	A	122
Mm247_S2	203.317	203.317	002002	229.226	229.226	002002	279.435	279.435	002002			000000	197.428	197.428	002002	158.693	158.693	002002	140.919	140.919	002002			000000	181.204	185.049	002004	329.974	335.916	003006	248.1	248.1	006006	208.547	208.547	012012	210.614	210.614	007007	MmusCOIaF-Mustelus_COIR	244	left	2	A	-		embryo at early stages of development, not measured
Mm247_S3	203.324	203.324	002002	224.339	229.196	001002	279.457	279.457	002002	194.216	200	001003	197.447	197.447	002002	158.865	158.865	002002	140.943	140.943	002002	223.933	244.504	008018	183.075	185.01	003004	330.036	335.999	003006	238.338	248.681	001006	202.552	206.616	009011	210.683	220.145	007016	MmusCOIaF-Mustelus_COIR	244	left	3	A	116
Mm247_S4	203.387	203.387	002002	224.392	229.297	001002	279.462	279.462	002002	200.094	200.094	003003	197.463	197.463	002002	158.879	158.879	002002	141.04	141.04	002002	234.215	234.215	013013	183.107	185.015	003004	330.094	333.986	003005	248.607	248.607	006006	208.66	208.66	012012	210.71	220.124	007016	MmusCOIaF-Mustelus_COIR	244	left	4	A	115
Mm247_S5	203.289	203.289	002002	229.251	229.251	002002	279.549	279.549	002002			000000	197.462	197.462	002002	158.893	158.893	002002	141.04	141.04	002002	234.149	244.379	013018	181.114	185.011	002004	334.022	336.085	005006	248.567	248.567	006006	202.502	206.58	009011	210.567	215.855	007012	MmusCOIaF-Mustelus_COIR	244	left	5	A	112
Mm247_S6	203.307	203.307	002002	224.392	229.218	001002	279.466	279.466	002002	200	200	003003	197.447	197.447	002002	158.881	158.881	002002	141.037	141.037	002002	234.119	244.412	013018	183.052	184.968	003004	330.02	330.02	003003	248.624	248.624	006006	206.54	208.595	011012	210.651	220.092	007016	MmusCOIaF-Mustelus_COIR	244	left	6	A	108
Mm247_S7	203.298	203.298	002002	229.249	229.249	002002	279.552	279.552	002002	194.253	194.253	001001	197.463	197.463	002002	158.882	158.882	002002	141.037	141.037	002002	223.918	234.159	008013	181.166	185.014	002004	330.137	334.05	003005	238.295	248.645	001006	202.53	206.654	009011	210.686	215.846	007012	MmusCOIaF-Mustelus_COIR	244	left	7	A	99
Mm247_D1	203.307	203.307	002002	229.133	229.133	002002	279.432	279.432	002002	194.217	200	001003	197.447	197.447	002002	158.881	158.881	002002	141.033	141.033	002002	223.917	234.188	008013	181.197	183.132	002003	330.039	336.039	003006	238.335	248.708	001006	208.66	208.66	012012	210.637	215.911	007012	MmusCOIaF-Mustelus_COIR	244	right	1	A	118
Mm247_D2	203.377	203.377	002002	224.417	229.403	001002	279.52	279.52	002002	194.252	200.094	001003	197.556	197.556	002002	158.893	158.893	002002	141.035	141.035	002002	234.196	244.471	013018	185.054	185.054	004004	330.099	330.099	003003	238.304	248.585	001006	202.604	206.699	009011	210.701	220.11	007016	MmusCOIaF-Mustelus_COIR	244	right	2	A	112
Mm247_D3	203.393	203.393	002002	229.249	229.249	002002	279.552	279.552	002002	200.188	200.188	003003	197.453	197.453	002002	158.893	158.893	002002	141.04	141.04	002002	234.186	244.389	013018	183.058	184.97	003004	333.958	335.948	005006	238.303	248.604	001006	202.612	206.623	009011	210.636	215.865	007012	MmusCOIaF-Mustelus_COIR	244	right	3	A	112
Mm247_D4	203.389	203.389	002002	229.306	229.306	002002	279.51	279.51	002002	194.312	194.312	001001	197.541	197.541	002002	158.895	158.895	002002	141.036	141.036	002002	234.154	244.441	013018	181.139	185.053	002004	330.095	330.095	003003	248.559	248.559	006006	206.617	208.575	011012	210.626	215.85	007012	MmusCOIaF-Mustelus_COIR	244	right	4	A	112
Mm247_D5	203.389	203.389	002002	224.411	229.315	001002	279.558	279.558	002002	194.217	194.217	001001	197.541	197.541	002002	158.895	158.895	002002	140.923	140.923	002002	223.913	234.159	008013	181.144	183.056	002003	334.024	336.086	005006	238.259	248.607	001006	206.603	208.65	011012	210.603	220.096	007016	MmusCOIaF-Mustelus_COIR	244	right	5	A	110
Mm247_D6	203.392	203.392	002002	229.334	229.334	002002	279.681	279.681	002002	200.188	200.188	003003	197.557	197.557	002002	158.879	158.879	002002	141.04	141.04	002002	223.964	244.514	008018	181.143	183.06	002003	330.094	336.061	003006	238.346	248.628	001006	202.609	208.667	009012	210.718	215.94	007012	MmusCOIaF-Mustelus_COIR	244	right	6	A	108
Mm247_D7	203.304	203.304	002002	229.295	229.295	002002	279.547	279.547	002002			000000	197.54	197.54	002002	158.892	158.892	002002	141.036	141.036	002002	223.88	234.107	008013	181.124	183.045	002003	330.136	330.136	003003	248.577	248.577	006006	208.702	208.702	012012	210.668	215.819	007012	MmusCOIaF-Mustelus_COIR	244	right	7	A	86
Mm247_D8	203.39	203.39	002002	229.231	229.231	002002	279.443	279.443	002002			000000	197.463	197.463	002002	158.879	158.879	002002	141.037	141.037	002002	234.191	234.191	013013	181.068	184.916	002004	330.138	334.05	003005	238.331	248.596	001006	202.532	208.631	009012	210.602	215.861	007012	MmusCOIaF-Mustelus_COIR	244	right	8	A	-		embryo at early stages of development, not measured
Mm247_D9	203.376	203.376	002002	224.397	229.374	001002	279.622	279.622	002002			000000	197.47	197.47	002002	158.893	158.893	002002	141.037	141.037	002002	223.938	234.144	008013	181.128	184.965	002004	330.077	336.055	003006	248.672	248.672	006006	208.691	208.691	012012	210.655	220.101	007016	MmusCOIaF-Mustelus_COIR	244	right	9	A	92
Mm266	203.392	203.392	002002	224.454	229.315	001002	279.784	279.784	002002	200.097	200.097	003003	197.588	197.588	002002	158.959	158.959	002002	141.146	141.146	002002	223.884	234.12	008013	183.05	185.068	003004	333.945	335.839	005006	240.325	248.603	002006	202.553	208.644	009012	217.982	220.146	014016	MmusCOIaF-Mustelus_COIR	244
Mm266_S1	203.364	203.364	002002	229.096	229.096	002002	279.537	279.537	002002	200.093	200.093	003003	197.478	197.478	002002	158.893	158.893	002002	141.036	141.036	002002	234.255	236.31	013014	183.101	183.101	003003	334.092	336.069	005006			000000	208.767	208.767	012012	215.952	218.005	012014	MmusCOIaF-Mustelus_COIR	244	left	1	A	175	2
Mm266_S2	203.398	203.398	002002	229.181	229.181	002002	279.519	279.519	002002	200	200	003003	197.533	197.533	002002	158.794	158.794	002002	140.946	140.946	002002	223.931	248.554	008020	183.051	184.967	003004	334.098	334.098	005005	240.311	248.554	002006	208.597	208.597	012012	211.588	217.946	008014	MmusCOIaF-Mustelus_COIR	244	left	2	A	164	3
Mm266_S3	203.392	203.392	002002	224.33	229.051	001002	279.586	279.586	002002	200.094	200.094	003003	197.446	197.446	002002	158.794	158.794	002002	141.06	141.06	002002	223.983	248.575	008020	183.047	183.047	003003	334.072	334.072	005005	240.404	248.669	002006	202.621	202.621	009009	215.921	220.139	012016	MmusCOIaF-Mustelus_COIR	244	left	3	B	183	1
Mm266_S4	203.404	203.404	002002	229.237	229.237	002002	279.48	279.48	002002	200.095	200.095	003003	197.534	197.534	002002	158.881	158.881	002002	141.037	141.037	002002	234.183	236.245	013014	183.098	183.098	003003	330.097	335.968	003006	240.37	248.621	002006	206.646	208.705	011012	211.701	220.129	008016	MmusCOIaF-Mustelus_COIR	244	left	4	A	161	4
Mm266_S5	203.374	203.374	002002	229.187	229.187	002002	279.54	279.54	002002	200.094	200.094	003003	197.47	197.47	002002	158.994	158.994	002002	141.127	141.127	002002	234.149	248.66	013020	183.065	184.958	003004	330.173	336.093	003006	240.379	248.66	002006	202.595	202.595	009009	211.68	217.989	008014	MmusCOIaF-Mustelus_COIR	244	left	5	B	150	6
Mm266_S6	203.292	203.292	002002	229.203	229.203	002002	279.463	279.463	002002	200.094	200.094	003003	197.471	197.471	002002	158.982	158.982	002002	141.127	141.127	002002	223.93	248.567	008020	183.208	183.208	003003	334.022	335.992	005006	240.379	248.66	002006	208.713	208.713	012012	211.68	217.989	008014	MmusCOIaF-Mustelus_COIR	244	left	6	A	152	5
Mm266_S7	203.386	203.386	002002	224.385	229.194	001002	279.496	279.496	002002			000000	197.548	197.548	002002	158.895	158.895	002002	141.039	141.039	002002			000000	183.113	185.011	003004			000000			000000	202.597	208.72	009012			000000	MmusCOIaF-Mustelus_COIR	244	-	-	-	-	-	embryo at early stages of development, not measured and amplification failed for 4 loci. The remaining 3 are not informative to discriminate between different paternal contributions.
Mm266_S8	203.386	203.386	002002	224.372	229.269	001002	279.563	279.563	002002	200.094	200.094	003003	197.558	197.558	002002	158.879	158.879	002002	141.04	141.04	002002	234.176	248.679	013020	183.067	184.97	003004	330.216	336.111	003006	240.404	248.679	002006	202.599	206.683	009011	211.696	220.147	008016	MmusCOIaF-Mustelus_COIR	244	left	8	A	137	7
Mm266_D1	203.386	203.386	002002	224.473	229.279	001002	279.625	279.625	002002	200.094	200.094	003003	197.462	197.462	002002	158.893	158.893	002002	141.036	141.036	002002	224.048	236.319	008014	183.145	185.061	003004	330.097	336.063	003006	248.694	248.694	006006	208.792	208.792	012012	211.692	220.209	008016	MmusCOIaF-Mustelus_COIR	244	right	1	A	160	3
Mm266_D2	203.389	203.389	002002	229.127	229.127	002002	279.477	279.477	002002	200.094	200.094	003003	197.557	197.557	002002	158.879	158.879	002002	141.149	141.149	002002	223.896	236.193	008014	183.045	183.045	003003	334.172	334.172	005005	240.42	248.599	002006	202.528	206.648	009011	215.924	217.987	012014	MmusCOIaF-Mustelus_COIR	244	right	2	A	180	1
Mm266_D3	203.389	203.389	002002	229.221	229.221	002002	279.572	279.572	002002	200.094	200.094	003003	197.557	197.557	002002	158.982	158.982	002002	141.04	141.04	002002	234.203	236.256	013014	183.013	183.013	003003	334.107	336.08	005006	248.677	248.677	006006	202.606	206.703	009011	211.64	217.976	008014	MmusCOIaF-Mustelus_COIR	244	right	3	A	166	2
Mm266_D4	203.405	203.405	002002	224.429	229.17	001002	279.569	279.569	002002	200.189	200.189	003003	197.533	197.533	002002	158.879	158.879	002002	141.064	141.064	002002	234.188	236.252	013014	183.006	183.006	003003	330.274	334.171	003005	240.382	248.647	002006	202.619	206.735	009011	215.91	220.125	012016	MmusCOIaF-Mustelus_COIR	244	right	4	A	151	4
Mm266_D5	203.311	203.311	002002	224.429	229.075	001002	279.569	279.569	002002	200.095	200.095	003003	197.446	197.446	002002	158.879	158.879	002002	141.036	141.036	002002	223.945	236.312	008014	183.095	185.006	003004	334.071	336.15	005006	240.438	248.58	002006	202.616	202.616	009009	215.988	220.2	012016	MmusCOIaF-Mustelus_COIR	244	right	5	B	-	-	embryo at early stages of development, not measured
Mm266_D6	203.327	203.327	002002	229.119	229.119	002002	279.471	279.471	002002	200.095	200.095	003003	197.429	197.429	002002	158.881	158.881	002002	141.036	141.036	002002	223.94	248.596	008020	182.995	182.995	003003	330.138	334.145	003005	240.402	248.596	002006	202.626	202.626	009009	215.954	218.021	012014	MmusCOIaF-Mustelus_COIR	244	right	6	B	145	5
Mm266_D7	203.383	203.383	002002	229.26	229.26	002002	279.516	279.516	002002	200.094	200.094	003003	197.462	197.462	002002	158.893	158.893	002002	141.127	141.127	002002	234.274	248.705	013020	183.016	185.009	003004	330.273	334.226	003005	248.705	248.705	006006	208.721	208.721	012012	215.962	218.006	012014	MmusCOIaF-Mustelus_COIR	244	right	7	A	143	6
Mm274	203.404	203.404	002002	224.535	229.312	001002	279.774	279.774	002002	194.353	200.097	001003	197.669	197.669	002002	158.961	158.961	002002	141.052	141.052	002002	234.098	236.175	013014	183.045	183.045	003003	333.83	335.828	005006	238.253	240.331	001002	202.568	202.568	009009	215.906	217.982	012014	MmusCOIaF-Mustelus_COIR	244
Mm274_S1	203.48	203.48	002002			000000			000000			000000			000000	158.879	158.879	002002	141.04	141.04	002002			000000	181.063	182.945	002003			000000			000000			000000			000000	MmusCOIaF-Mustelus_COIR	244	left	1	-	-	-	embryo at early stages of development, not measured and amplification failed.
Mm274_S2	203.38	203.38	002002	224.433	229.233	001002			000000	200.126	200.126	003003	197.471	197.471	002002	158.88	158.88	002002	141.016	141.016	002002			000000	180.976	182.894	002003	334.02	335.925	005006			000000	202.594	202.594	009009	215.944	218.078	012014	MmusCOIaF-Mustelus_COIR	244	left	2	A	-	-	embryo at early stages of development, not measured
Mm274_S3	203.386	203.386	002002	224.48	224.48	001001			000000	200.035	200.035	003003	197.548	197.548	002002	158.893	158.893	002002			000000			000000	180.928	182.856	002003			000000			000000			000000			000000	MmusCOIaF-Mustelus_COIR	244	left	3	-	-	-	embryo at early stages of development, not measured and amplification failed.
Mm274_S4	203.393	203.393	002002	229.249	229.249	002002	279.552	279.552	002002	200.036	200.036	003003	197.453	197.453	002002	158.895	158.895	002002	141.039	141.039	002002			000000	181.076	182.993	002003			000000			000000	202.795	202.795	009009			000000	MmusCOIaF-Mustelus_COIR	244	left	4	A	-	-	embryo at early stages of development, not measured
Mm274_S5	203.47	203.47	002002	224.491	229.375	001002			000000	200.125	200.125	003003	197.463	197.463	002002			000000			000000			000000	180.926	182.944	002003	330.16	334.059	003005			000000			000000			000000	MmusCOIaF-Mustelus_COIR	244	left	5	-	-	-	embryo at early stages of development, not measured and amplification failed.
Mm274_S6			000000			000000			000000			000000			000000			000000	141.036	141.036	002002			000000			000000			000000			000000			000000			000000	MmusCOIaF-Mustelus_COIR	244	left	6	-	-	-	embryo at early stages of development, not measured and amplification failed.
Mm274_D1	203.415	203.415	002002	224.404	229.158	001002	279.511	279.511	002002	200	200	003003	197.532	197.532	002002	158.881	158.881	002002	140.923	140.923	002002	234.15	236.221	013014	183.042	183.042	003003	334.051	336.042	005006			000000	202.631	202.631	009009	215.887	217.957	012014	MmusCOIaF-Mustelus_COIR	244	right	1	A	-	-	embryo at early stages of development, not measured
Mm274_D2	203.336	203.336	002002	229.011	229.011	002002	279.412	279.412	002002	200.095	200.095	003003	197.508	197.508	002002	158.781	158.781	002002	141.037	141.037	002002	223.881	234.089	008013	183.086	183.086	003003	330.194	335.93	003006			000000	200.471	202.547	008009	217.93	217.93	014014	MmusCOIaF-Mustelus_COIR	244	right	2	B	-	-	embryo at early stages of development, not measured
Mm274_D3	203.49	203.49	002002	224.454	229.182	001002			000000			000000			000000	158.879	158.879	002002			000000			000000	180.98	182.898	002003	329.993	335.829	003006			000000			000000			000000	MmusCOIaF-Mustelus_COIR	244	right	3	-	-	-	embryo at early stages of development, not measured and amplification failed.
Mm274_D4			000000			000000			000000			000000			000000			000000			000000			000000	180.94	182.978	002003	331.978	335.812	004006			000000			000000			000000	MmusCOIaF-Mustelus_COIR	244	right	4	-	-	-	embryo at early stages of development, not measured and amplification failed.
Mm274_D5	203.323	203.323	002002	224.413	228.977	001002	279.559	279.559	002002	200.095	200.095	003003	197.525	197.525	002002	158.881	158.881	002002	141.037	141.037	002002	227.946	234.119	010013	183.004	185.01	003004	330.254	334.12	003005			000000	200.467	202.522	008009	215.885	217.941	012014	MmusCOIaF-Mustelus_COIR	244	right	5	B	110	-
Mm274_D6	203.304	203.304	002002	224.383	228.926	001002	279.418	279.418	002002	194.234	200	001003	197.454	197.454	002002	158.882	158.882	002002	141.037	141.037	002002	228.016	234.208	010013	183.047	184.963	003004	330.294	336.067	003006			000000	202.621	208.708	009012	215.921	217.983	012014	MmusCOIaF-Mustelus_COIR	244	right	6	B	112	-
Mm275	203.478	203.478	002002	229.317	229.317	002002	279.683	279.683	002002	200.097	200.097	003003	197.587	197.587	002002	158.972	158.972	002002	141.146	141.146	002002	234.077	244.365	013018	184.917	184.917	004004	333.83	333.83	005005	248.621	248.621	006006	204.54	208.587	010012	215.795	218.857	012015	MmusCOIaF-Mustelus_COIR	244
Mm275_S1	203.414	203.414	002002	229.225	229.225	002002	279.517	279.517	002002	200.095	200.095	003003	197.526	197.526	002002	158.881	158.881	002002	141.061	141.061	002002	234.188	244.558	013018	181.058	185.022	002004	334.063	336.05	005006	248.708	248.708	006006	206.683	208.66	011012	211.673	218.924	008015	MmusCOIaF-Mustelus_COIR	244	left	1	A	120	1
Mm275_S2	203.386	203.386	002002	229.288	229.288	002002			000000	200	200	003003	197.471	197.471	002002	158.982	158.982	002002	141.039	141.039	002002	234.181	234.181	013013	184.872	184.872	004004	330.253	334.215	003005	238.369	248.612	001006	204.638	204.638	010010	215.963	215.963	012012	MmusCOIaF-Mustelus_COIR	244	left	2	B	120	2
Mm275_S3	203.402	203.402	002002	224.494	229.228	001002			000000	200.095	200.095	003003	197.532	197.532	002002	158.895	158.895	002002	141.04	141.04	002002	234.173	244.463	013018	181.193	185.014	002004	333.998	335.975	005006	248.674	248.674	006006	204.57	208.675	010012	215.862	215.862	012012	MmusCOIaF-Mustelus_COIR	244	left	3	B	115	3
Mm275_S4	203.402	203.402	002002	224.406	229.143	001002			000000	200.095	200.095	003003	197.446	197.446	002002	158.881	158.881	002002	141.04	141.04	002002	234.173	244.463	013018	184.919	184.919	004004	330.14	334.109	003005	238.288	248.674	001006	204.57	208.675	010012	215.768	218.85	012015	MmusCOIaF-Mustelus_COIR	244	left	4	B	113	4
Mm275_S5	203.408	203.408	002002	224.432	229.264	001002	279.461	279.461	002002	200.095	200.095	003003	197.534	197.534	002002	158.881	158.881	002002	141.013	141.013	002002	223.891	234.127	008013	181.102	185.006	002004	334.051	336.011	005006	248.562	248.562	006006	204.553	208.642	010012	215.8	215.8	012012	MmusCOIaF-Mustelus_COIR	244	left	5	B	105	5
Mm275_D1	203.396	203.396	002002	229.182	229.182	002002	279.437	279.437	002002	200.094	200.094	003003	197.445	197.445	002002	158.895	158.895	002002	141.04	141.04	002002	234.184	244.452	013018	181.152	184.963	002004	334.107	334.107	005005	248.655	248.655	006006	204.558	206.605	010011	218.894	218.894	015015	MmusCOIaF-Mustelus_COIR	244	right	1	C	120	1
Mm275_D2	203.21	203.21	002002	229.209	229.209	002002	279.418	279.418	002002	199.906	199.906	003003	197.454	197.454	002002	158.882	158.882	002002	141.036	141.036	002002	234.208	244.536	013018	183.094	185.005	003004	334.084	334.084	005005	248.67	248.67	006006	206.647	208.614	011012	211.611	215.921	008012	MmusCOIaF-Mustelus_COIR	244	right	2	A	115	2
Mm275_D3	203.405	203.405	002002	229.256	229.256	002002			000000	200.189	200.189	003003	197.541	197.541	002002	158.983	158.983	002002	141.036	141.036	002002	244.472	244.472	018018	181.179	185.006	002004	333.993	333.993	005005	248.696	248.696	006006	204.579	206.636	010011	218.889	218.889	015015	MmusCOIaF-Mustelus_COIR	244	right	3	C	115	3
Mm275_D4	203.295	203.295	002002	229.212	229.212	002002			000000	200	200	003003	197.557	197.557	002002	158.984	158.984	002002	141.04	141.04	002002	244.536	244.536	018018	181.047	184.973	002004	334.014	334.014	005005	248.65	248.65	006006	204.663	206.715	010011	215.952	218.005	012014	MmusCOIaF-Mustelus_COIR	244	right	4	C	112	4
Mm278	203.485	203.485	002002	229.374	229.374	002002	279.838	279.838	002002	194.274	200.194	001003	197.676	197.676	002002	158.974	158.974	002002	141.146	141.146	002002	234.153	244.408	013018	184.921	184.921	004004	330.116	330.116	003003	240.364	240.364	002002	202.556	202.556	009009	210.62	218	007014	MmusCOIaF-Mustelus_COIR	244
Mm278_S1	203.305	203.305	002002	229.124	229.124	002002	279.479	279.479	002002	194.234	200	001003	197.454	197.454	002002	158.882	158.882	002002	141.035	141.035	002002	234.105	234.105	013013	183.097	185.008	003004	330.153	334.059	003005	240.379	248.628	002006	200.56	202.612	008009	210.638	217.924	007014	MmusCOIaF-Mustelus_COIR	244	left	1	A	170
Mm278_S2	203.395	203.395	002002	229.173	229.173	002002	279.566	279.566	002002	194.215	200	001003	197.445	197.445	002002	158.794	158.794	002002	141.035	141.035	002002	234.201	234.201	013013	183.105	185.006	003004	330.154	334.117	003005	240.344	248.634	002006	200.557	202.599	008009	210.678	217.926	007014	MmusCOIaF-Mustelus_COIR	244	left	2	A	172
Mm278_S3	203.32	203.32	002002	229.054	229.054	002002	279.45	279.45	002002	200	200	003003	197.448	197.448	002002	158.868	158.868	002002	140.946	140.946	002002	223.847	234.139	008013	183.052	184.968	003004	330.065	330.065	003003	240.315	248.646	002006	202.524	202.524	009009	215.897	217.954	012014	MmusCOIaF-Mustelus_COIR	244	left	3	A	174
Mm278_S4	203.301	203.301	002002	229.173	229.173	002002	279.566	279.566	002002	194.236	200	001003	197.455	197.455	002002	158.879	158.879	002002	141.032	141.032	002002	223.896	244.462	008018	183.135	185.054	003004	330.231	334.049	003005	240.326	248.599	002006	202.621	202.621	009009	217.987	217.987	014014	MmusCOIaF-Mustelus_COIR	244	left	4	A	170
Mm278_S5	203.319	203.319	002002	229.13	229.13	002002	279.517	279.517	002002	194.181	200.095	001003	197.526	197.526	002002	158.779	158.779	002002	140.942	140.942	002002	223.894	244.422	008018	183.133	185.062	003004	330.062	330.062	003003	240.371	248.662	002006	200.564	202.539	008009	210.627	217.966	007014	MmusCOIaF-Mustelus_COIR	244	left	5	A	165
Mm278_S6	203.295	203.295	002002	229.042	229.042	002002	279.443	279.443	002002	199.906	199.906	003003	197.463	197.463	002002	158.879	158.879	002002	141.035	141.035	002002	223.877	244.441	008018	183.051	184.957	003004	330	330	003003	240.418	248.653	002006	200.559	202.609	008009	210.626	215.85	007012	MmusCOIaF-Mustelus_COIR	244	left	6	A	165
Mm278_S7	203.311	203.311	002002	229.17	229.17	002002	279.474	279.474	002002	194.216	200.095	001003	197.446	197.446	002002	158.879	158.879	002002	141.036	141.036	002002	223.813	244.409	008018	183.048	184.955	003004	330.077	330.077	003003	240.286	248.535	002006	202.518	202.518	009009	215.868	217.924	012014	MmusCOIaF-Mustelus_COIR	244	left	7	A	162
Mm278_S8	203.314	203.314	002002	229.094	229.094	002002	279.584	279.584	002002	200.095	200.095	003003	197.541	197.541	002002	158.881	158.881	002002	141.036	141.036	002002	223.909	244.484	008018	183.099	185.01	003004	330.115	333.998	003005	240.367	248.602	002006	202.613	202.613	009009	210.643	215.967	007012	MmusCOIaF-Mustelus_COIR	244	left	8	A	152
Mm278_S9	203.405	203.405	002002	229.057	229.057	002002	279.446	279.446	002002	200.095	200.095	003003	197.534	197.534	002002	158.881	158.881	002002	141.036	141.036	002002	234.21	244.474	013018	183.103	185.014	003004	330.062	330.062	003003	240.368	248.581	002006	200.559	202.608	008009	210.715	215.934	007012	MmusCOIaF-Mustelus_COIR	244	left	9	A	140
Mm278_D1	203.399	203.399	002002	229.115	229.115	002002	279.513	279.513	002002	200.094	200.094	003003	197.454	197.454	002002	158.879	158.879	002002	141.036	141.036	002002	234.095	234.095	013013	183.094	185.005	003004	330.175	330.175	003003	240.383	248.648	002006	202.525	202.525	009009	210.666	217.876	007014	MmusCOIaF-Mustelus_COIR	244	right	1	A	170
Mm278_D2	203.311	203.311	002002	228.99	228.99	002002	279.44	279.44	002002	200	200	003003	197.446	197.446	002002	158.881	158.881	002002	141.037	141.037	002002	223.846	244.452	008018	183.043	184.959	003004	330.158	330.158	003003	240.308	248.597	002006	200.469	202.532	008009	210.602	215.86	007012	MmusCOIaF-Mustelus_COIR	244	right	2	A	170
Mm278_D3	203.405	203.405	002002	229.161	229.161	002002	279.507	279.507	002002	194.295	200.095	001003	197.534	197.534	002002	158.879	158.879	002002	141.036	141.036	002002	223.912	234.146	008013	183.094	185.015	003004	330.156	334.061	003005	240.347	248.715	002006	200.562	202.624	008009	210.685	218	007014	MmusCOIaF-Mustelus_COIR	244	right	3	A	173
Mm278_D4	203.389	203.389	002002	229.202	229.202	002002	279.544	279.544	002002	200.188	200.188	003003	197.55	197.55	002002	158.879	158.879	002002	141.036	141.036	002002	223.871	234.142	008013	183.052	184.959	003004	330.352	330.352	003003	240.308	248.629	002006	202.516	202.516	009009	210.625	217.899	007014	MmusCOIaF-Mustelus_COIR	244	right	4	A	170
Mm278_D5	203.333	203.333	002002	229.165	229.165	002002	279.562	279.562	002002	194.256	200.095	001003	197.517	197.517	002002	158.779	158.779	002002	140.946	140.946	002002	234.081	244.398	013018	182.988	184.919	003004	330.058	330.058	003003	240.327	248.566	002006	202.544	202.544	009009	215.844	217.921	012014	MmusCOIaF-Mustelus_COIR	244	right	5	A	173
Mm278_D6	203.33	203.33	002002	229.146	229.146	002002	279.451	279.451	002002	200.095	200.095	003003	197.517	197.517	002002	158.779	158.779	002002	141.061	141.061	002002	223.849	244.356	008018	183.037	184.964	003004	329.957	329.957	003003	240.288	248.615	002006	200.471	202.448	008009	210.55	217.904	007014	MmusCOIaF-Mustelus_COIR	244	right	6	A	160
Mm278_D7	203.342	203.342	002002	229.066	229.066	002002	279.469	279.469	002002	194.16	200	001003	197.422	197.422	002002	158.764	158.764	002002	140.943	140.943	002002	223.844	244.335	008018	183.074	185.008	003004	330.016	330.016	003003	240.346	248.61	002006	200.472	202.457	008009	210.59	215.794	007012	MmusCOIaF-Mustelus_COIR	244	right	7	A	158
Mm278_D8	203.311	203.311	002002	229.18	229.18	002002	279.536	279.536	002002	200	200	003003	197.453	197.453	002002	158.882	158.882	002002	141.035	141.035	002002	234.137	244.451	013018	183.047	184.954	003004	330.174	334.071	003005	240.324	248.58	002006	202.521	202.521	009009	217.94	217.94	014014	MmusCOIaF-Mustelus_COIR	244	right	8	A	150
Mm278_D9	203.301	203.301	002002	229.173	229.173	002002	279.566	279.566	002002	200	200	003003	197.455	197.455	002002	158.879	158.879	002002	141.012	141.012	002002	223.853	244.4	008018	183.106	185.007	003004	330.059	330.059	003003	240.307	248.588	002006	202.597	202.597	009009	215.866	217.909	012014	MmusCOIaF-Mustelus_COIR	244	right	9	A	143
Mm279	203.477	203.477	002002	229.298	229.298	002002	279.849	279.849	002002	194.294	200.097	001003	197.588	197.588	002002	158.975	158.975	002002	141.052	141.052	002002	238.217	248.576	015020	181.126	184.966	002004	330.057	333.96	003005	238.315	240.387	001002	200.59	204.625	008010	218.013	220.082	014016	MmusCOIaF-Mustelus_COIR	244
Mm279_S1	203.329	203.329	002002	229.118	229.118	002002	279.458	279.458	002002	200.095	200.095	003003	197.517	197.517	002002	158.883	158.883	002002	141.037	141.037	002002	217.771	248.482	005020	184.967	184.967	004004	333.999	335.976	005006	240.332	248.576	002006	204.488	208.603	010012	215.806	217.865	012014	MmusCOIaF-Mustelus_COIR	244	left	1	A	187
Mm279_S2	203.32	203.32	002002	229.054	229.054	002002			000000	200.095	200.095	003003	197.533	197.533	002002	158.881	158.881	002002	140.946	140.946	002002	217.833	238.237	005015	181.165	185.012	002004	334.034	335.935	005006	240.308	248.596	002006	204.596	204.596	010010	215.861	220.088	012016	MmusCOIaF-Mustelus_COIR	244	left	2	A	190
Mm279_S3	203.231	203.231	002002	229.09	229.09	002002			000000	199.905	199.905	003003	197.535	197.535	002002	158.868	158.868	002002	140.943	140.943	002002	223.851	238.198	008015	181.15	185.005	002004	329.945	329.945	003003	240.276	248.589	002006	200.471	204.523	008010	215.834	217.909	012014	MmusCOIaF-Mustelus_COIR	244	left	3	A	175
Mm279_S4	203.389	203.389	002002	229.127	229.127	002002	279.476	279.476	002002	200.094	200.094	003003	197.54	197.54	002002	158.895	158.895	002002	141.035	141.035	002002	217.814	248.583	005020	185.051	185.051	004004	333.975	335.96	005006	238.283	238.283	001001	200.559	204.567	008010	215.853	217.907	012014	MmusCOIaF-Mustelus_COIR	244	left	4	A	176
Mm279_S5	203.314	203.314	002002	229.103	229.103	002002			000000	200	200	003003	197.446	197.446	002002	158.879	158.879	002002	141.036	141.036	002002	217.83	238.225	005015	181.18	185.008	002004	334.059	335.953	005006	240.379	248.628	002006	200.56	208.678	008012	215.868	220.073	012016	MmusCOIaF-Mustelus_COIR	244	left	5	A	168
Mm279_S6	203.31	203.31	002002	229.161	229.161	002002	279.412	279.412	002002	200	200	003003	197.534	197.534	002002	158.881	158.881	002002	140.923	140.923	002002	217.839	248.532	005020	181.181	185.009	002004	330.096	333.987	003005	240.384	248.626	002006	200.56	208.683	008012	215.877	217.933	012014	MmusCOIaF-Mustelus_COIR	244	left	6	A	170
Mm279_S7	203.31	203.31	002002	229.161	229.161	002002	279.413	279.413	002002	200	200	003003	197.456	197.456	002002	158.866	158.866	002002	141.036	141.036	002002	223.974	248.627	008020	185.108	185.108	004004	330.063	334.025	003005	238.351	240.406	001002	200.559	204.662	008010	215.949	218.001	012014	MmusCOIaF-Mustelus_COIR	244	left	7	A	168
Mm279_S8	203.311	203.311	002002	229.075	229.075	002002	279.474	279.474	002002	200	200	003003	197.436	197.436	002002	158.895	158.895	002002	140.923	140.923	002002	223.829	238.245	008015	181.084	185.008	002004	330.077	330.077	003003	238.245	240.307	001002	200.467	204.575	008010	215.88	220.087	012016	MmusCOIaF-Mustelus_COIR	244	left	8	A	158
Mm279_D1	203.314	203.314	002002	229.017	229.017	002002	279.421	279.421	002002	200	200	003003	197.445	197.445	002002	158.881	158.881	002002	140.946	140.946	002002	223.831	238.217	008015	184.959	184.959	004004	330.138	334.05	003005	238.217	240.287	001002	204.592	208.624	010012	215.849	220.073	012016	MmusCOIaF-Mustelus_COIR	244	right	1	A	187
Mm279_D2	203.408	203.408	002002	229.094	229.094	002002			000000	200.095	200.095	003003	197.446	197.446	002002	158.879	158.879	002002	140.946	140.946	002002	217.816	238.295	005015	181.166	185.014	002004	334.05	336.041	005006	240.364	248.645	002006	200.562	208.717	008012	215.846	220.163	012016	MmusCOIaF-Mustelus_COIR	244	right	2	A	177
Mm279_D3	203.274	203.274	002002	229.123	229.123	002002	279.424	279.424	002002	200.094	200.094	003003	197.478	197.478	002002	158.898	158.898	002002	141.036	141.036	002002	217.779	238.302	005015	181.126	184.964	002004	330.078	336.055	003006	238.302	238.302	001001	200.561	204.583	008010	215.906	217.966	012014	MmusCOIaF-Mustelus_COIR	244	right	3	A	177
Mm279_D4	203.222	203.222	002002	229.036	229.036	002002	279.53	279.53	002002	199.905	199.905	003003	197.438	197.438	002002	158.881	158.881	002002	141.032	141.032	002002	223.94	248.596	008020	181.207	185.052	002004	329.896	329.896	003003	238.331	248.691	001006	200.563	208.631	008012	215.861	220.088	012016	MmusCOIaF-Mustelus_COIR	244	right	4	A	180
Mm279_D5	203.33	203.33	002002	228.965	228.965	002002	279.418	279.418	002002	200	200	003003	197.428	197.428	002002	158.881	158.881	002002	141.036	141.036	002002	223.824	248.551	008020	181.122	184.96	002004	330.037	335.943	003006	238.295	248.645	001006	200.469	208.623	008012	215.845	220.069	012016	MmusCOIaF-Mustelus_COIR	244	right	5	A	175
Mm279_D6	203.25	203.25	002002	229.094	229.094	002002	279.449	279.449	002002	200	200	003003	197.411	197.411	002002	158.781	158.781	002002	141.033	141.033	002002	223.826	248.475	008020	181.245	181.245	002002	330.077	336.017	003006	238.266	238.266	001001	204.516	208.657	010012	215.814	217.887	012014	MmusCOIaF-Mustelus_COIR	244	right	6	A	170
Mm279_D7	203.405	203.405	002002	229.17	229.17	002002	279.474	279.474	002002	200.095	200.095	003003	197.446	197.446	002002	158.879	158.879	002002	141.039	141.039	002002	223.888	248.588	008020	181.154	184.965	002004	330.117	334.095	003005	238.326	238.326	001001	204.55	208.637	010012	215.887	217.933	012014	MmusCOIaF-Mustelus_COIR	244	right	7	A	170
Mm280	203.405	203.405	002002	229.244	229.244	002002	279.67	279.67	002002	200.097	200.097	003003	197.571	197.571	002002	158.855	158.855	002002	141.053	141.053	002002	238.253	244.441	015018	183.086	183.086	003003	333.84	333.84	005005	240.349	248.635	002006	200.497	204.576	008010	210.647	218.813	007015	MmusCOIaF-Mustelus_COIR	244
Mm280_S1	203.386	203.386	002002	229.184	229.184	002002	279.434	279.434	002002	200.094	200.094	003003	197.55	197.55	002002	158.879	158.879	002002	141.016	141.016	002002	223.886	238.262	008015	183.067	183.067	003003	330.195	334.142	003005	248.57	248.57	006006	200.462	206.568	008011	215.733	218.789	012015	MmusCOIaF-Mustelus_COIR	244	left	1	A	135
Mm280_S2	203.32	203.32	002002	229.139	229.139	002002	279.483	279.483	002002	199.905	199.905	003003	197.43	197.43	002002	158.884	158.884	002002	140.923	140.923	002002	223.858	238.315	008015	183.007	183.007	003003	333.93	333.93	005005	240.368	248.674	002006	200.559	202.608	008009	215.748	218.917	012015	MmusCOIaF-Mustelus_COIR	244	left	2	A	125
Mm280_S3	203.323	203.323	002002	229.177	229.177	002002	279.526	279.526	002002	200	200	003003	197.532	197.532	002002	158.881	158.881	002002	141.041	141.041	002002	234.176	244.494	013018	183.008	183.008	003003	330.054	333.96	003005	240.365	248.623	002006	200.561	206.641	008011	210.665	215.813	007012	MmusCOIaF-Mustelus_COIR	244	left	3	A	130
Mm280_D1	203.335	203.335	002002	229.173	229.173	002002	279.515	279.515	002002	200	200	003003	197.517	197.517	002002	158.883	158.883	002002	141.06	141.06	002002	223.84	238.222	008015	182.996	182.996	003003	330.061	334.062	003005	248.572	248.572	006006	200.469	202.532	008009	210.601	210.601	007007	MmusCOIaF-Mustelus_COIR	244	right	1	A	124
Mm280_D2	203.299	203.299	002002	229.164	229.164	002002	279.518	279.518	002002	200.094	200.094	003003	197.445	197.445	002002	158.895	158.895	002002	141.127	141.127	002002	234.213	244.462	013018	182.873	182.873	003003	330.136	334.106	003005	240.361	248.657	002006	200.557	206.685	008011	210.68	215.791	007012	MmusCOIaF-Mustelus_COIR	244	right	2	A	111
Mm280_D3	203.314	203.314	002002	229.198	229.198	002002	279.55	279.55	002002	200.095	200.095	003003	197.446	197.446	002002	158.881	158.881	002002	141.039	141.039	002002	234.184	244.451	013018	183.109	183.109	003003	334.001	334.001	005005	240.343	248.655	002006	200.558	202.604	008009	210.7	218.894	007015	MmusCOIaF-Mustelus_COIR	244	right	3	A	111
Mm288	203.314	203.314	002002	229.103	229.103	002002	279.55	279.55	002002	200	200	003003	197.436	197.436	002002	158.794	158.794	002002	144.693	153.428	005013	209.665	244.483	001018	181.059	181.135	002002	330.156	334.118	003005	248.586	248.586	006006	202.509	208.643	009012	220.082	220.082	016016	MmusCOIaF-Mustelus_COIR	244
Mm288_S1	203.409	203.409	002002	224.452	229.198	001002	279.454	279.454	002002	200.095	200.095	003003	197.533	197.533	002002	158.881	158.881	002002	141.04	153.536	002013	209.712	234.124	001013	181.043	181.043	002002	334.07	334.07	005005	248.65	248.65	006006	202.52	208.684	009012	220.087	220.087	016016	MmusCOIaF-Mustelus_COIR	244	left	1	A	125
Mm288_S2	203.405	203.405	002002	224.429	229.17	001002	279.569	279.569	002002	200.095	200.095	003003	197.533	197.533	002002	158.776	158.776	002002	141.041	144.644	002005	209.729	244.494	001018	181.085	184.925	002004	334.087	334.087	005005	248.623	256.887	006010	208.699	208.699	012012	220.12	220.12	016016	MmusCOIaF-Mustelus_COIR	244	left	2	A	125
Mm288_S3	203.295	203.295	002002	224.401	229.118	001002	279.51	279.51	002002	200	200	003003	197.557	197.557	002002	158.982	158.982	002002	141.035	144.636	002005	209.7	234.255	001013	181.14	181.14	002002	330.159	334.026	003005	248.651	248.651	006006	200.56	208.674	008012	220.152	220.152	016016	MmusCOIaF-Mustelus_COIR	244	left	3	A	125
Mm288_D1	203.275	203.275	002002	229.047	229.047	002002	279.472	279.472	002002	200	200	003003	197.458	197.458	002002	158.911	158.911	002002	141.171	144.695	002005	209.737	244.504	001018	181.135	185.01	002004	330.036	333.987	003005	248.681	256.944	006010	202.646	208.696	009012	210.683	220.145	007016	MmusCOIaF-Mustelus_COIR	244	right	1	A	120
Mm288_D2	203.336	203.336	002002	229.106	229.106	002002	279.509	279.509	002002	199.905	199.905	003003	197.43	197.43	002002	158.867	158.867	002002	141.085	153.473	002013	244.409	244.409	018018	181.093	184.97	002004	330.036	333.891	003005	248.586	248.586	006006	200.472	202.552	008009	210.588	220.05	007016	MmusCOIaF-Mustelus_COIR	244	right	2	A	110
Mm288_D3	203.345	203.345	002002	224.399	229.094	001002	279.546	279.546	002002	200.096	200.096	003003	197.517	197.517	002002	158.87	158.87	002002	140.97	153.473	002013	244.451	244.451	018018	181.136	184.926	002004	333.976	333.976	005005	248.632	248.632	006006	202.554	208.705	009012	220.07	220.07	016016	MmusCOIaF-Mustelus_COIR	244	right	3	A	130

## Sheet: M. punctulatus
Title of data: Mustelus punctulatus families. Microsatellite genotypes and ancillary information.
Description of data: this worksheet contains the microsatellite genotypes of 13 females and 303 embryos and the information on cytochrome c oxydase subunit I (COI) mtDNA diagnostic fragment used to identify species. Details on embryos including inferred paternity, position in uteri and size are also reported.
The first column reports the individual IDs, with the first female named "Mp154", her 27 offsprings labelled "Mp154_S1" to "Mp154_D13", and so on.
Female Mp1_6.9 and her 16 offsprings are highlithed in yellow. The two hybrid embryos are in bold.
Columns B-AN report the genotypes of the 6 diagnostic microsatellite loci (Mh1, McaB26, Gg20, Mca33, Gg4, MaTJ5) used for species identification and those of the 7 polymorphic microsatellite loci (Mh25,MaD2X, Mh9, MaND5, Mh29, McaB5,McaB35) used for paternity.
For each microsatellite locus, the first two columns report raw size in base pairs of each allele and the third column reports genotypes in "repeats", performed automatically with the software FlexiBin version 2. Missing data are represented by '000'.
Column AO reports the species-specific primer pair used to amplify the corresponding species-specific COI fragment, as described in Marino et al. 2015
Column AP reports the fragment length in base pair of the corresponding COI product.
Columns AQ-AV report information on paternity, position and size and notes.
In column AQ we report the position of each embryo in the two uteri.
In column AR we report the position along the postero-anterior axis within the utero.
In column AS we report the paternity of each embryo.
In column AT we report the total length (in mm) of each embryo.
In column AU we report rank of the size of each embryo within each uterus
ID	Mh1_allele1	Mh1_allele2	Mh1	McaB26_allele1	McaB26_allele2	McaB26	Gg20_allele1	Gg20_allele2	Gg20	Mca33_allele1	Mca33_allele2	Mca33	Gg4_allele1	Gg4_allele2	Gg4	MaTJ5_allele1	MaTJ5_allele2	MaTJ5	Mh25_allele1	Mh25_allele2	Mh25	MaD2X_allele1	MaD2X_allele2	MaD2X	Mh9_allele1	Mh9_allele2	Mh9	MaND5_allele1	MaND5_allele2	MaND5	Mh29_allele1	Mh29_allele2	Mh29	McaB5_allele1	McaB5_allele2	McaB5	McaB35_allele1	McaB35_allele2	McaB35	COI	COI bp	uterus	order	father	size (mm)	order size	notes
			repeat 2 bp			repeat 5 bp			repeat 1 bp			repeat 3 bp			repeat 1 bp			repeat 2 bp			repeat 1 bp			repeat 2 bp			repeat 2 bp			repeat 2 bp			repeat 2 bp			repeat 2 bp			repeat 1 bp
Mp154	201.562	201.562	001001	224.186	224.186	001001	280.836	280.836	003003	197.249	197.249	002002	198.534	198.534	003003	156.627	156.627	001001	147.615	147.615	008008	182.948	182.948	003003	328.293	332.197	002004	205.488	207.41	005006	172.771	184.814	001007	186.436	186.436	001001	206.861	208.966	003005	MpunCOIbF-Mustelus_COIR	180
Mp154_S1	201.617	201.617	001001	224.181	224.181	001001	280.817	280.817	003003	197.226	197.226	002002	198.48	198.48	003003	156.499	156.499	001001	147.663	151.114	008011	179.068	182.942	001003	332.285	332.285	004004	205.474	207.449	005006	172.745	172.745	001001	186.436	186.436	001001	206.911	208.885	003005	MpunCOIbF-Mustelus_COIR	180	left	1	A	88
Mp154_S2	201.622	201.622	001001	224.249	224.249	001001	280.929	280.929	003003	197.202	197.202	002002	198.557	198.557	003003	156.601	156.601	001001	147.639	151.024	008011	179.05	182.933	001003	328.422	332.316	002004	205.407	205.407	005005	172.802	172.802	001001	186.436	186.436	001001	206.849	208.831	003005	MpunCOIbF-Mustelus_COIR	180	left	2	A	93
Mp154_S3	201.614	201.614	001001	224.324	224.324	001001	281.002	281.002	003003	197.396	197.396	002002	198.564	198.564	003003	156.537	156.537	001001	147.753	147.753	008008	180.928	182.858	002003	326.478	332.389	001004	203.586	207.532	004006	184.784	184.784	007007	186.436	186.436	001001	206.904	206.904	003003	MpunCOIbF-Mustelus_COIR	180	left	3	B	82
Mp154_S4	201.621	201.621	001001	224.337	224.337	001001	280.946	280.946	003003	197.209	197.209	002002	198.561	198.561	003003	156.493	156.493	001001	147.75	151.116	008011	181.004	182.939	002003	332.268	332.268	004004	205.489	207.469	005006	172.742	172.742	001001	186.436	186.436	001001	206.839	206.839	003003	MpunCOIbF-Mustelus_COIR	180	left	4	A	91
Mp154_S5	201.707	201.707	001001	224.272	224.272	001001	280.907	280.907	003003	197.318	197.318	002002	198.571	198.571	003003	156.554	156.554	001001	147.663	147.663	008008	181.006	182.94	002003	326.481	328.491	001002	203.419	205.398	004005	172.649	184.685	001007	186.436	186.436	001001	206.838	206.838	003003	MpunCOIbF-Mustelus_COIR	180	left	5	B	94
Mp154_S6	201.617	201.617	001001	224.258	224.258	001001	280.877	280.877	003003	197.318	197.318	002002	198.571	198.571	003003	156.554	156.554	001001	147.751	149.893	008010	181.009	182.943	002003	328.442	332.328	002004	205.482	207.459	005006	172.746	184.78	001007	186.436	186.436	001001	206.92	206.92	003003	MpunCOIbF-Mustelus_COIR	180	left	6	B	78
Mp154_S7	201.619	201.619	001001	224.309	224.309	001001	280.903	280.903	003003	197.298	197.298	002002	198.56	198.56	003003	156.537	156.537	001001	147.769	151.114	008011	180.965	182.895	002003	328.373	332.281	002004	205.479	205.479	005005	172.72	172.72	001001	186.436	186.436	001001	206.827	206.827	003003	MpunCOIbF-Mustelus_COIR	180	left	7	A	90
Mp154_S8	201.618	201.618	001001	224.293	224.293	001001	280.89	281.885	003004	197.298	197.298	002002	198.56	198.56	003003	156.537	156.537	001001	147.754	147.754	008008	180.966	182.901	002003	332.377	332.377	004004	203.506	205.484	004005	172.614	172.614	001001	186.436	186.436	001001	206.923	208.901	003005	MpunCOIbF-Mustelus_COIR	180	left	8	B	88
Mp154_S9	201.623	201.623	001001	224.269	224.269	001001	280.929	281.927	003004	197.118	197.118	002002	198.561	198.561	003003	156.596	156.596	001001	147.75	147.75	008008	180.954	182.985	002003	332.268	332.268	004004	205.493	207.475	005006	172.578	172.578	001001	186.436	186.436	001001	206.935	206.935	003003	MpunCOIbF-Mustelus_COIR	180	left	9	B	85
Mp154_S10	201.612	201.612	001001	224.289	224.289	001001	280.989	281.98	003004	197.324	197.324	002002	198.574	198.574	003003	156.592	156.592	001001	147.773	149.894	008010	180.891	182.816	002003	326.556	328.555	001002	203.49	205.459	004005	172.481	172.481	001001	186.436	186.436	001001	206.891	208.95	003005	MpunCOIbF-Mustelus_COIR	180	left	10	B	87
Mp154_S11	201.624	201.624	001001	224.297	224.297	001001	280.881	280.881	003003	197.298	197.298	002002	198.47	198.47	003003	156.596	156.596	001001	147.839	151.219	008011	180.934	182.883	002003	332.287	332.287	004004	205.434	205.434	005005	172.71	172.71	001001	186.436	186.436	001001	206.793	206.793	003003	MpunCOIbF-Mustelus_COIR	180	left	11	A	75
Mp154_S12	201.627	201.627	001001	224.244	224.244	001001	280.877	280.877	003003	197.3	197.3	002002	198.561	198.561	003003	156.558	156.558	001001	147.639	149.786	008010	181.107	182.966	002003	328.264	332.147	002004	205.439	207.435	005006	172.673	184.727	001007	186.436	186.436	001001	206.89	206.89	003003	MpunCOIbF-Mustelus_COIR	180	left	12	B	78
Mp154_S13	201.631	201.631	001001	224.304	224.304	001001	280.855	281.766	003004	197.274	197.274	002002	198.547	198.547	003003	156.496	156.496	001001	147.732	149.892	008010	180.972	182.925	002003	328.265	332.24	002004	207.351	207.351	006006	172.637	184.688	001007	186.436	186.436	001001	206.806	208.803	003005	MpunCOIbF-Mustelus_COIR	180	left	13	B	73
Mp154_S14	201.62	201.62	001001	224.225	224.225	001001	280.873	281.779	003004	197.307	197.307	002002	198.565	198.565	003003	156.493	156.493	001001	147.751	147.751	008008	180.932	182.88	002003	332.259	332.259	004004	203.442	207.338	004006	172.614	172.614	001001	186.436	186.436	001001	206.794	206.794	003003	MpunCOIbF-Mustelus_COIR	180	left	14	B	80
Mp154_D1	201.614	201.614	001001	224.311	224.311	001001	280.882	280.882	003003	197.307	197.307	002002	198.565	198.565	003003	156.537	156.537	001001	147.639	151.023	008011	181.03	182.973	002003	332.222	332.222	004004	205.509	205.509	005005	172.726	184.817	001007	186.436	186.436	001001	206.864	208.851	003005	MpunCOIbF-Mustelus_COIR	180	right	1	A	90
Mp154_D2	201.622	201.622	001001	224.249	224.249	001001	280.929	280.929	003003	197.209	197.209	002002	198.561	198.561	003003	156.596	156.596	001001	147.732	151.118	008011	178.984	182.886	001003	332.257	332.257	004004	205.341	205.341	005005	172.62	172.62	001001	186.436	186.436	001001	206.79	208.782	003005	MpunCOIbF-Mustelus_COIR	180	right	2	A	90
Mp154_D3	201.617	201.617	001001	224.265	224.265	001001	280.938	280.938	003003	197.226	197.226	002002	198.57	198.57	003003	156.597	156.597	001001	147.639	151.024	008011	179.138	182.928	001003	328.401	332.241	002004	205.409	207.393	005006	172.61	172.61	001001	186.436	186.436	001001	206.852	206.852	003003	MpunCOIbF-Mustelus_COIR	180	right	3	A	93
Mp154_D4	201.619	201.619	001001	224.206	224.206	001001	280.873	280.873	003003	197.21	197.21	002002	198.562	198.562	003003	156.498	156.498	001001	147.644	147.644	008008	180.901	182.845	002003	326.337	328.353	001002	205.412	207.397	005006	172.601	184.691	001007	186.436	186.436	001001	206.856	206.856	003003	MpunCOIbF-Mustelus_COIR	180	right	4	B	92
Mp154_D5	201.696	201.696	001001	224.305	224.305	001001	280.907	280.907	003003	197.323	197.323	002002	198.573	198.573	003003	156.63	156.63	001001	147.768	151.215	008011	179.049	182.988	001003	332.28	332.28	004004	205.465	205.465	005005	172.767	172.767	001001	186.436	186.436	001001	206.9	206.9	003003	MpunCOIbF-Mustelus_COIR	180	right	5	A	90
Mp154_D6	201.703	201.703	001001	224.318	224.318	001001	281.032	281.032	003003	197.316	197.316	002002	198.57	198.57	003003	156.592	156.592	001001	147.753	151.207	008011	180.925	182.948	002003	332.266	332.266	004004	205.475	207.45	005006	172.592	172.592	001001	186.436	186.436	001001	206.911	208.887	003005	MpunCOIbF-Mustelus_COIR	180	right	6	A	80
Mp154_D7	201.705	201.705	001001	224.326	224.326	001001	280.895	280.895	003003	197.316	197.316	002002	198.57	198.57	003003	156.494	156.494	001001	147.769	151.114	008011	181.007	182.941	002003	328.35	332.266	002004	205.479	205.479	005005	172.744	172.744	001001	186.436	186.436	001001	206.827	208.893	003005	MpunCOIbF-Mustelus_COIR	180	right	7	A	81
Mp154_D8	201.616	201.616	001001	224.335	224.335	001001	281.028	281.028	003003	197.217	197.217	002002	198.565	198.565	003003	156.634	156.634	001001	147.731	147.731	008008	181.006	182.94	002003	326.39	332.391	001004	203.419	205.398	004005	172.743	172.743	001001	186.436	186.436	001001	206.838	208.908	003005	MpunCOIbF-Mustelus_COIR	180	right	8	B	85
Mp154_D9	201.614	201.614	001001	224.228	224.228	001001	280.852	281.845	003004	197.224	197.224	002002	198.479	198.479	003003	156.538	156.538	001001	147.75	149.893	008010	180.989	182.933	002003	332.318	332.318	004004	205.51	207.497	005006	172.69	172.69	001001	186.436	186.436	001001	206.955	208.943	003005	MpunCOIbF-Mustelus_COIR	180	right	9	B	80
Mp154_D10	201.706	201.706	001001	224.355	224.355	001001	281.028	281.028	003003	197.316	197.316	002002	198.57	198.57	003003	156.592	156.592	001001	147.75	151.116	008011	179.041	182.934	001003	332.318	332.318	004004	205.505	205.505	005005	172.691	184.78	001007	186.436	186.436	001001	208.935	208.935	005005	MpunCOIbF-Mustelus_COIR	180	right	10	A	80
Mp154_D11	201.703	201.703	001001	224.318	224.318	001001	281.032	281.032	003003	197.316	197.316	002002	198.57	198.57	003003	156.494	156.494	001001	147.662	151.114	008011	179.03	182.987	001003	328.467	332.376	002004	205.475	205.475	005005	172.72	172.72	001001	186.436	186.436	001001	206.911	208.976	003005	MpunCOIbF-Mustelus_COIR	180	right	11	A	82
Mp154_D12	201.694	201.694	001001	224.353	224.353	001001	280.925	281.999	003004	197.324	197.324	002002	198.574	198.574	003003	156.533	156.533	001001	147.667	149.788	008010	180.944	182.865	002003	332.433	332.433	004004	205.445	207.409	005006	172.646	184.689	001007	186.436	186.436	001001	206.873	208.927	003005	MpunCOIbF-Mustelus_COIR	180	right	12	B	79
Mp154_D13	201.639	201.639	001001	224.239	224.239	001001	280.92	281.837	003004	197.284	197.284	002002	198.553	198.553	003003	156.618	156.618	001001	147.615	147.615	008008	181.039	183	002003	326.288	332.228	001004	203.463	207.474	004006	184.861	184.861	007007	186.436	186.436	001001	206.927	206.927	003003	MpunCOIbF-Mustelus_COIR	180	right	13	B	73
Mp183	201.714	201.714	001001	224.327	224.327	001001	280.969	282.03	003004	197.34	197.34	002002	198.671	198.671	003003	156.623	156.623	001001	150.112	150.112	010010	181.3	181.3	002002	331.889	331.889	004004	203.515	203.515	004004	184.909	184.909	007007	186.436	186.436	001001	206.933	206.933	003003	MpunCOIbF-Mustelus_COIR	180
Mp183_S1	201.893	201.893	001001	224.707	224.707	001001	281.17	282.255	003004	197.645	197.645	002002	198.733	198.733	003003	156.832	156.832	001001	148.986	150	009010	181.126	181.126	002002	332.019	332.019	004004	203.499	205.485	004005	184.815	184.815	007007	186.436	186.436	001001	206.904	206.904	003003	MpunCOIbF-Mustelus_COIR	180	left	1	A	50
Mp183_S2	201.891	201.891	001001	224.685	224.685	001001	281.187	282.272	003004	197.652	197.652	002002	198.737	198.737	003003	156.935	156.935	001001	148.979	150	009010	181.126	183.076	002003	332.036	332.036	004004	203.512	203.512	004004	184.729	184.729	007007	186.436	186.436	001001	206.928	208.921	003005	MpunCOIbF-Mustelus_COIR	180	left	2	A	50
Mp183_S3	201.892	201.892	001001	224.687	224.687	001001	281.259	282.25	003004	197.645	197.645	002002	198.733	198.733	003003	156.832	156.832	001001	148.986	150.108	009010	181.167	181.167	002002	332.021	332.021	004004	203.512	205.505	004005	172.712	184.768	001007	186.436	186.436	001001	206.834	208.923	003005	MpunCOIbF-Mustelus_COIR	180	left	3	A	45
Mp183_S4	201.801	201.801	001001	224.691	224.691	001001	281.248	282.243	003004	197.651	197.651	002002	198.736	198.736	003003	156.93	156.93	001001	148.978	150	009010	181	181	002002	331.874	331.874	004004	203.492	203.492	004004	172.705	184.77	001007	186.436	186.436	001001	206.795	206.795	003003	MpunCOIbF-Mustelus_COIR	180	left	4	A	46
Mp183_S5	201.808	201.808	001001	224.683	224.683	001001	281.21	282.298	003004	197.644	197.644	002002	198.642	198.642	003003	156.838	156.838	001001	147.842	150	008010	181.087	181.087	002002	332.07	332.07	004004	203.498	203.498	004004	172.655	184.778	001007	186.436	186.436	001001	206.902	206.902	003003	MpunCOIbF-Mustelus_COIR	180	left	5	A	46
Mp183_S6	201.896	201.896	001001	224.745	224.745	001001	282.343	282.343	004004	197.735	197.735	002002	198.732	198.732	003003	156.838	156.838	001001	147.819	150.108	008010	180.956	180.956	002002	331.917	331.917	004004	203.525	205.431	004005	172.658	184.772	001007	186.436	186.436	001001	206.86	208.862	003005	MpunCOIbF-Mustelus_COIR	180	left	6	A	40
Mp183_S7	201.798	201.798	001001	224.64	224.64	001001	281.221	282.304	003004	197.659	197.659	002002	198.74	198.74	003003	157.032	157.032	001001	149.082	150.217	009010	181.109	183.064	002003	332.124	332.124	004004	203.427	203.427	004004	184.817	184.817	007007	186.436	186.436	001001	206.854	206.854	003003	MpunCOIbF-Mustelus_COIR	180	left	7	A	43
Mp183_S8	201.66	201.66	001001	224.374	224.374	001001	282.035	282.035	004004	197.508	197.508	002002	198.617	198.617	003003	156.832	156.832	001001	149.092	150.107	009010	181.065	183.02	002003	331.918	331.918	004004	203.52	205.423	004005	172.694	184.678	001007	186.436	186.436	001001	206.85	208.944	003005	MpunCOIbF-Mustelus_COIR	180	left	8	A	41
Mp183_S9	201.654	201.654	001001	224.383	224.383	001001	280.866	281.979	003004	197.517	197.517	002002	198.621	198.621	003003	156.827	156.827	001001	148.979	150	009010	181.164	181.164	002002	331.917	331.917	004004	203.516	203.516	004004	184.776	184.776	007007	186.436	186.436	001001	206.843	208.935	003005	MpunCOIbF-Mustelus_COIR	180	left	9	A	38
Mp183_S10	201.66	201.66	001001	224.466	224.466	001001	281.012	282.035	003004	197.508	197.508	002002	198.617	198.617	003003	156.832	156.832	001001	147.725	150	008010	181.133	181.133	002002	331.87	331.87	004004	203.45	203.45	004004	184.674	184.674	007007	186.436	186.436	001001	206.806	206.806	003003	MpunCOIbF-Mustelus_COIR	180	left	10	A	34
Mp183_S11	201.735	201.735	001001	224.495	224.495	001001	281.02	282.033	003004	197.531	197.531	002002	198.63	198.63	003003	156.863	156.863	001001	147.748	150.107	008010	181.135	183.075	002003	331.967	331.967	004004	203.497	205.482	004005	184.72	184.72	007007	186.436	186.436	001001	206.805	208.886	003005	MpunCOIbF-Mustelus_COIR	180	left	11	A	32
Mp183_S12	201.727	201.727	001001	224.383	224.383	001001	280.923	282.023	003004	197.449	197.449	002002	198.635	198.635	003003	156.76	156.76	001001	148.978	150	009010	181.083	183.125	002003	331.998	331.998	004004	203.502	205.49	004005	184.774	184.774	007007	186.436	186.436	001001	206.91	208.899	003005	MpunCOIbF-Mustelus_COIR	180	left	12	A	30
Mp183_S13	201.469	201.469	001001	224.334	224.334	001001	281.928	281.928	004004	197.324	197.324	002002	198.525	198.525	003003	156.67	156.67	001001	147.745	149.887	008010	181.111	183.065	002003	331.97	331.97	004004	203.421	203.421	004004	184.721	184.721	007007	186.436	186.436	001001	206.842	206.842	003003	MpunCOIbF-Mustelus_COIR	180	left	13	A	28
Mp183_S14	201.739	201.739	001001	224.464	224.464	001001	282.012	282.012	004004	197.526	197.526	002002	198.626	198.626	003003	156.827	156.827	001001	147.842	150	008010	181.07	181.07	002002	331.969	331.969	004004	203.512	205.506	004005	172.599	184.683	001007	186.436	186.436	001001	206.835	206.835	003003	MpunCOIbF-Mustelus_COIR	180	left	14	A	27
Mp183_S15	201.657	201.657	001001	224.401	224.401	001001	280.863	281.879	003004	197.425	197.425	002002	198.622	198.622	003003	156.732	156.732	001001	148.977	150	009010	181.149	183.01	002003	331.936	331.936	004004	203.437	205.442	004005	172.654	184.768	001007	186.436	186.436	001001	206.779	208.88	003005	MpunCOIbF-Mustelus_COIR	180	left	15	A	26
Mp183_D1	201.73	201.73	001001	224.519	224.519	001001	280.981	281.99	003004	197.54	197.54	002002	198.634	198.634	003003	156.864	156.864	001001	147.977	150.212	008010	181.055	182.992	002003	331.995	331.995	004004	203.483	203.483	004004	184.73	184.73	007007	186.436	186.436	001001	206.873	208.945	003005	MpunCOIbF-Mustelus_COIR	180	right	1	A	50
Mp183_D2	201.733	201.733	001001	224.479	224.479	001001	282.02	282.02	004004	197.531	197.531	002002	198.721	198.721	003003	156.863	156.863	001001	147.861	150.107	008010	181.123	183.073	002003	331.947	331.947	004004	203.509	203.509	004004	172.673	184.727	001007	186.436	186.436	001001	206.924	208.917	003005	MpunCOIbF-Mustelus_COIR	180	right	2	A	48
Mp183_D3	201.643	201.643	001001	224.488	224.488	001001	281.97	281.97	004004	197.349	197.349	002002	198.813	198.813	003003	156.765	156.765	001001	148.979	150	009010	181.069	183.024	002003	331.97	331.97	004004	203.516	203.516	004004	172.697	184.779	001007	186.436	186.436	001001	206.842	208.933	003005	MpunCOIbF-Mustelus_COIR	180	right	3	A	49
Mp183_D4	201.733	201.733	001001	224.453	224.453	001001	280.945	281.952	003004	197.525	197.525	002002	198.626	198.626	003003	156.764	156.764	001001	147.857	149.887	008010	181.164	181.164	002002	332.087	332.087	004004	203.513	205.412	004005	172.709	184.765	001007	186.436	186.436	001001	206.836	208.83	003005	MpunCOIbF-Mustelus_COIR	180	right	4	A	46
Mp183_D5	201.645	201.645	001001	224.511	224.511	001001	281.034	282.046	003004	197.44	197.44	002002	198.812	198.812	003003	156.863	156.863	001001	147.861	150.107	008010	181.082	181.082	002002	331.983	331.983	004004	203.503	203.503	004004	184.773	184.773	007007	186.436	186.436	001001	206.911	208.9	003005	MpunCOIbF-Mustelus_COIR	180	right	5	A	45
Mp183_D6	201.467	201.467	001001	224.502	224.502	001001	282.1	282.1	004004	197.147	197.147	002002	198.713	198.713	003003	156.565	156.565	001001	149.101	150.107	009010	181.125	183.075	002003	331.968	331.968	004004	203.506	203.506	004004	184.728	184.728	007007	186.436	186.436	001001	206.823	208.909	003005	MpunCOIbF-Mustelus_COIR	180	right	6	A	45
Mp183_D7	201.738	201.738	001001	224.441	224.441	001001	282.121	282.121	004004	197.524	197.524	002002	198.717	198.717	003003	156.764	156.764	001001	147.838	150	008010	181.109	183.064	002003	331.954	331.954	004004	203.516	203.516	004004	172.733	184.817	001007	186.436	186.436	001001	206.938	208.934	003005	MpunCOIbF-Mustelus_COIR	180	right	7	A	42
Mp183_D8	201.731	201.731	001001	224.528	224.528	001001	281.024	282.032	003004	197.533	197.533	002002	198.905	198.905	003003	156.863	156.863	001001	148.976	150	009010	181.167	181.167	002002	332.101	332.101	004004	203.509	203.509	004004	172.811	184.865	001007	186.436	186.436	001001	206.923	208.916	003005	MpunCOIbF-Mustelus_COIR	180	right	8	A	41
Mp183_D9			000000			000000			000000			000000			000000			000000	147.838	150	008010	181.145	183.104	002003	331.851	331.851	004004	203.435	203.435	004004	184.765	184.765	007007	186.436	186.436	001001	206.871	206.871	003003	MpunCOIbF-Mustelus_COIR	180	right	9	A	40
Mp183_D10	201.574	201.574	001001	224.286	224.286	001001	280.816	281.751	003004	197.399	197.399	002002	198.515	198.515	003003	156.731	156.731	001001	148.986	150	009010	181.188	181.188	002002	331.852	331.852	004004	203.441	205.449	004005	172.675	184.719	001007	186.436	186.436	001001	206.788	208.892	003005	MpunCOIbF-Mustelus_COIR	180	right	10	A	12
Mp183_D11	201.581	201.581	001001	224.299	224.299	001001	281.884	281.884	004004	197.307	197.307	002002	198.608	198.608	003003	156.693	156.693	001001	147.72	150	008010	181.169	181.169	002002	331.9	331.9	004004	203.362	203.362	004004	184.708	184.708	007007	186.436	186.436	001001	206.725	206.725	003003	MpunCOIbF-Mustelus_COIR	180	right	11	A	31
Mp183_D12	201.653	201.653	001001	224.367	224.367	001001	280.852	281.873	003004	197.424	197.424	002002	198.621	198.621	003003	156.827	156.827	001001	148.988	150.107	009010	181.118	183.068	002003	331.88	331.88	004004	203.419	203.419	004004	172.669	184.722	001007	186.436	186.436	001001	206.839	208.834	003005	MpunCOIbF-Mustelus_COIR	180	right	12	A	37
Mp183_D13	201.743	201.743	001001	224.417	224.417	001001	280.87	281.978	003004	197.426	197.426	002002	198.622	198.622	003003	156.727	156.727	001001	148.986	150.108	009010	181.216	183.16	002003	331.933	331.933	004004	203.415	205.408	004005	184.808	184.808	007007	186.436	186.436	001001	206.831	208.824	003005	MpunCOIbF-Mustelus_COIR	180	right	13	A	32
Mp183_D14	201.572	201.572	001001	224.329	224.329	001001	281.887	281.887	004004	197.41	197.41	002002	198.707	198.707	003003	156.694	156.694	001001	149.091	150.108	009010	181.149	181.149	002002	331.801	331.801	004004	203.434	203.434	004004	172.654	184.768	001007	186.436	186.436	001001	206.773	206.773	003003	MpunCOIbF-Mustelus_COIR	180	right	14	A	35
Mp183_D15	201.66	201.66	001001	224.282	224.282	001001	280.919	281.942	003004	197.426	197.426	002002	198.53	198.53	003003	156.689	156.689	001001	147.745	150	008010	181.151	183.111	002003	331.918	331.918	004004	203.523	203.523	004004	184.771	184.771	007007	186.436	186.436	001001	206.856	206.856	003003	MpunCOIbF-Mustelus_COIR	180	right	15	A	28
Mp183_D16	201.667	201.667	001001	224.374	224.374	001001	280.924	281.947	003004	197.41	197.41	002002	198.706	198.706	003003	156.795	156.795	001001	147.725	149.886	008010	181.094	181.094	002002	331.904	331.904	004004	203.437	205.443	004005	172.678	184.723	001007	186.436	186.436	001001	206.78	206.78	003003	MpunCOIbF-Mustelus_COIR	180	right	16	A	26
Mp183_D17	201.65	201.65	001001	224.408	224.408	001001	280.826	281.937	003004	197.525	197.525	002002	198.626	198.626	003003	156.827	156.827	001001	147.748	150.107	008010	181.079	181.079	002002	331.952	331.952	004004	203.503	203.503	004004	172.648	184.77	001007	186.436	186.436	001001	206.818	208.903	003005	MpunCOIbF-Mustelus_COIR	180	right	17	A	25
Mp183_D18	201.631	201.631	001001	224.394	224.394	001001	281.948	281.948	004004	197.465	197.465	002002	198.553	198.553	003003	156.755	156.755	001001	148.873	150	009010	181.202	181.202	002002	331.882	331.882	004004	203.523	205.428	004005	184.812	184.812	007007	186.436	186.436	001001	206.857	208.858	003005	MpunCOIbF-Mustelus_COIR	180	right	18	A	24
Mp183_D19	201.654	201.654	001001	224.376	224.376	001001	280.897	281.916	003004	197.425	197.425	002002	198.622	198.622	003003	156.832	156.832	001001	148.986	150.108	009010	181.104	183.059	002003	332	332	004004	203.428	203.428	004004	184.715	184.715	007007	186.436	186.436	001001	206.762	206.762	003003	MpunCOIbF-Mustelus_COIR	180	right	19	A	22
Mp184	201.613	201.613	001001	224.513	224.513	001001	282.034	282.034	004004	197.357	197.357	002002	198.68	198.68	003003	156.624	156.624	001001	148.01	148.01	008008	183.03	183.03	003003	327.987	331.957	002004	203.497	205.538	004005	172.672	184.824	001007	186.436	186.436	001001	206.898	206.898	003003	MpunCOIbF-Mustelus_COIR	180
Mp184_S1	201.655	201.655	001001	224.563	224.563	001001	281.987	281.987	004004	197.418	197.418	002002	198.618	198.618	003003	156.826	156.826	001001	147.838	151.186	008011	183.159	183.159	003003	331.935	331.935	004004	205.427	205.427	005005	172.731	184.815	001007	186.436	186.436	001001	206.856	206.856	003003	MpunCOIbF-Mustelus_COIR	180	left	1	A	85
Mp184_S2	201.656	201.656	001001	224.491	224.491	001001	281.992	281.992	004004	197.424	197.424	002002	198.713	198.713	003003	156.727	156.727	001001	147.744	149.887	008010	183.109	183.109	003003	331.999	331.999	004004	205.413	205.413	005005	172.706	172.706	001001	186.436	186.436	001001	206.839	206.839	003003	MpunCOIbF-Mustelus_COIR	180	left	2	A	81
Mp184_S3	201.657	201.657	001001	224.52	224.52	001001	281.946	281.946	004004	197.416	197.416	002002	198.802	198.802	003003	156.832	156.832	001001	147.842	151.282	008011	183.068	183.068	003003	331.881	331.881	004004	203.523	205.523	004005	172.619	184.73	001007	186.436	186.436	001001	206.857	206.857	003003	MpunCOIbF-Mustelus_COIR	180	left	3	A	81
Mp184_S4	201.659	201.659	001001	224.536	224.536	001001	281.959	281.959	004004	197.424	197.424	002002	198.621	198.621	003003	156.832	156.832	001001	147.838	151.186	008011	183.059	183.059	003003	332	332	004004	205.428	205.428	005005	172.729	184.812	001007	186.436	186.436	001001	206.857	206.857	003003	MpunCOIbF-Mustelus_COIR	180	left	4	A	80
Mp184_S5	201.654	201.654	001001	224.547	224.547	001001	282.067	282.067	004004	197.518	197.518	002002	198.806	198.806	003003	156.727	156.727	001001	147.842	150	008010	182.976	182.976	003003	331.969	331.969	004004	203.509	205.501	004005	172.673	172.673	001001	186.436	186.436	001001	206.829	206.829	003003	MpunCOIbF-Mustelus_COIR	180	left	5	A	74
Mp184_S6	201.584	201.584	001001	224.444	224.444	001001			000000	197.393	197.393	002002	198.605	198.605	003003	156.756	156.756	001001	147.838	151.186	008011	183.104	183.104	003003	327.927	331.851	002004	203.435	203.435	004004	172.75	184.765	001007	186.436	186.436	001001	206.776	206.776	003003	MpunCOIbF-Mustelus_COIR	180	left	6	A	76
Mp184_S7	201.583	201.583	001001	224.422	224.422	001001	281.836	281.836	004004	197.401	197.401	002002	198.516	198.516	003003	156.655	156.655	001001	147.838	151.186	008011	183.101	183.101	003003	327.9	331.831	002004	203.441	205.45	004005	172.649	184.665	001007	186.436	186.436	001001	206.789	206.789	003003	MpunCOIbF-Mustelus_COIR	180	left	7	A	75
Mp184_S8	201.587	201.587	001001	224.483	224.483	001001			000000	197.393	197.393	002002	198.605	198.605	003003	156.756	156.756	001001	147.724	149.886	008010	183.154	183.154	003003	327.927	331.851	002004	203.438	205.444	004005	172.676	172.676	001001	186.436	186.436	001001	206.877	206.877	003003	MpunCOIbF-Mustelus_COIR	180	left	8	A	66
Mp184_S9	201.662	201.662	001001	224.496	224.496	001001	281.802	281.802	004004	197.417	197.417	002002	198.618	198.618	003003	156.689	156.689	001001	147.748	149.888	008010	183.118	183.118	003003	331.885	331.885	004004	203.514	205.508	004005	172.694	184.678	001007	186.436	186.436	001001	206.839	206.839	003003	MpunCOIbF-Mustelus_COIR	180	left	9	A	64
Mp184_S10	201.657	201.657	001001	224.514	224.514	001001			000000	197.426	197.426	002002	198.623	198.623	003003	156.79	156.79	001001	147.861	150	008010	183.169	183.169	003003	327.95	331.932	002004	203.51	203.51	004004	172.672	172.672	001001	186.436	186.436	001001	206.83	206.83	003003	MpunCOIbF-Mustelus_COIR	180	left	10	A	69
Mp184_S11	201.671	201.671	001001	224.426	224.426	001001	281.789	281.789	004004	197.393	197.393	002002	198.605	198.605	003003	156.799	156.799	001001	147.724	149.886	008010	183.107	183.107	003003	331.904	331.904	004004	205.343	205.343	005005	172.653	184.67	001007	186.436	186.436	001001	206.774	206.774	003003	MpunCOIbF-Mustelus_COIR	180	left	11	A	62
Mp184_S12	201.668	201.668	001001	224.481	224.481	001001	281.887	281.887	004004	197.392	197.392	002002	198.604	198.604	003003	156.73	156.73	001001	147.838	151.186	008011	183.057	183.057	003003	327.975	331.882	002004	203.431	205.433	004005	172.727	184.714	001007	186.436	186.436	001001	206.768	206.768	003003	MpunCOIbF-Mustelus_COIR	180	left	12	A	60
Mp184_S13	201.582	201.582	001001	224.394	224.394	001001	281.863	281.863	004004	197.393	197.393	002002	198.698	198.698	003003	156.698	156.698	001001	147.839	151.186	008011	183.007	183.007	003003	331.884	331.884	004004	205.458	205.458	005005	172.801	172.801	001001	186.436	186.436	001001	206.894	206.894	003003	MpunCOIbF-Mustelus_COIR	180	left	13	A	60
Mp184_S14	201.66	201.66	001001	224.559	224.559	001001	281.942	281.942	004004	197.508	197.508	002002	198.617	198.617	003003	156.832	156.832	001001	147.748	149.888	008010	183.026	183.026	003003	331.952	331.952	004004	205.487	205.487	005005	172.65	172.65	001001	186.436	186.436	001001	206.906	206.906	003003	MpunCOIbF-Mustelus_COIR	180	left	14	A	54
Mp184_S15	201.571	201.571	001001	224.426	224.426	001001	281.879	281.879	004004	197.417	197.417	002002	198.618	198.618	003003	156.689	156.689	001001	147.842	150	008010	183.017	183.017	003003	331.887	331.887	004004	203.425	203.425	004004	172.593	172.593	001001	186.436	186.436	001001	206.756	206.756	003003	MpunCOIbF-Mustelus_COIR	180	left	15	A	55
Mp184_S16	201.665	201.665	001001	224.521	224.521	001001	281.95	281.95	004004	197.4	197.4	002002	198.701	198.701	003003	156.731	156.731	001001	147.744	149.887	008010	183.157	183.157	003003	331.983	331.983	004004	203.517	205.419	004005	172.73	172.73	001001	186.436	186.436	001001	206.845	206.845	003003	MpunCOIbF-Mustelus_COIR	180	left	16	A	50
Mp184_S17	201.663	201.663	001001	224.492	224.492	001001			000000	197.401	197.401	002002	198.609	198.609	003003	156.631	156.631	001001	147.858	151.184	008011	183.062	183.062	003003	328.024	331.917	002004	203.421	205.417	004005	172.732	184.719	001007	186.436	186.436	001001	206.843	206.843	003003	MpunCOIbF-Mustelus_COIR	180	left	17	A	51
Mp184_S18	201.571	201.571	001001	224.419	224.419	001001	281.908	281.908	004004	197.315	197.315	002002	198.705	198.705	003003	156.731	156.731	001001	147.857	151.184	008011	183.108	183.108	003003	331.902	331.902	004004	203.517	205.418	004005	172.705	172.705	001001	186.436	186.436	001001	206.845	206.845	003003	MpunCOIbF-Mustelus_COIR	180	left	18	A	48
Mp184_S19	201.666	201.666	001001	224.557	224.557	001001	281.968	281.968	004004	197.316	197.316	002002	198.798	198.798	003003	156.694	156.694	001001	147.857	151.184	008011	183.057	183.057	003003	328.077	331.985	002004	203.428	205.429	004005	172.727	184.714	001007	186.436	186.436	001001	206.858	206.858	003003	MpunCOIbF-Mustelus_COIR	180	left	19	A	41
Mp184_S20	201.663	201.663	001001	224.505	224.505	001001	281.937	281.937	004004	197.4	197.4	002002	198.701	198.701	003003	156.631	156.631	001001	147.744	151.184	008011	183.059	183.059	003003	331.92	331.92	004004	205.433	205.433	005005	172.729	172.729	001001	186.436	186.436	001001	206.863	206.863	003003	MpunCOIbF-Mustelus_COIR	180	left	20	A	38
Mp184_D1	201.474	201.474	001001	224.444	224.444	001001	281.866	281.866	004004	197.334	197.334	002002	198.806	198.806	003003	156.897	156.897	001001	147.749	149.888	008010	183.076	183.076	003003	332.084	332.084	004004	203.503	205.491	004005	172.774	172.774	001001	186.436	186.436	001001	206.911	206.911	003003	MpunCOIbF-Mustelus_COIR	180	right	1	A	86
Mp184_D2	201.495	201.495	001001	224.326	224.326	001001	281.862	281.862	004004	197.281	197.281	002002	198.501	198.501	003003	156.697	156.697	001001	147.724	149.886	008010	183.003	183.003	003003	327.876	331.815	002004	203.448	205.459	004005	172.498	172.498	001001	186.436	186.436	001001	206.897	206.897	003003	MpunCOIbF-Mustelus_COIR	180	right	2	A	65
Mp184_D3	201.587	201.587	001001	224.39	224.39	001001	281.815	281.815	004004	197.375	197.375	002002	198.501	198.501	003003	156.692	156.692	001001	147.838	151.186	008011	183.098	183.098	003003	331.817	331.817	004004	203.454	205.374	004005	172.596	172.596	001001	186.436	186.436	001001	206.814	206.814	003003	MpunCOIbF-Mustelus_COIR	180	right	3	A	78
Mp184_D4	201.589	201.589	001001	224.326	224.326	001001	281.862	281.862	004004	197.291	197.291	002002	198.507	198.507	003003	156.756	156.756	001001	147.72	149.886	008010	183.088	183.088	003003	331.786	331.786	004004	203.461	203.461	004004	172.655	184.76	001007	186.436	186.436	001001	206.732	206.732	003003	MpunCOIbF-Mustelus_COIR	180	right	4	A	77
Mp184_D5	201.668	201.668	001001	224.487	224.487	001001	281.858	281.858	004004	197.409	197.409	002002	198.613	198.613	003003	156.795	156.795	001001	147.842	151.176	008011	183.016	183.016	003003	331.746	331.746	004004	205.429	205.429	005005	172.591	184.674	001007	186.436	186.436	001001	206.763	206.763	003003	MpunCOIbF-Mustelus_COIR	180	right	5	A	76
Mp184_D6	201.569	201.569	001001	224.397	224.397	001001	281.832	281.832	004004	197.418	197.418	002002	198.526	198.526	003003	156.795	156.795	001001	147.842	151.283	008011	183.071	183.071	003003	327.951	331.933	002004	205.412	205.412	005005	172.671	172.671	001001	186.436	186.436	001001	206.837	206.837	003003	MpunCOIbF-Mustelus_COIR	180	right	6	A	74
Mp184_D7	201.584	201.584	001001	224.417	224.417	001001	281.845	281.845	004004	197.291	197.291	002002	198.507	198.507	003003	156.698	156.698	001001	147.839	151.186	008011	183.105	183.105	003003	327.88	331.884	002004	205.458	205.458	005005	172.701	172.701	001001	186.436	186.436	001001	206.894	206.894	003003	MpunCOIbF-Mustelus_COIR	180	right	7	A	72
Mp184_D8	201.577	201.577	001001	224.417	224.417	001001	281.84	281.84	004004	197.308	197.308	002002	198.516	198.516	003003	156.8	156.8	001001	147.724	149.886	008010	183.104	183.104	003003	331.851	331.851	004004	203.435	205.344	004005	172.651	184.667	001007	186.436	186.436	001001	206.776	206.776	003003	MpunCOIbF-Mustelus_COIR	180	right	8	A	71
Mp184_D9	201.677	201.677	001001	224.418	224.418	001001	281.845	281.845	004004	197.377	197.377	002002	198.69	198.69	003003	156.697	156.697	001001	147.72	149.886	008010	183.143	183.143	003003	331.832	331.832	004004	203.451	205.368	004005	172.735	184.713	001007	186.436	186.436	001001	206.806	206.806	003003	MpunCOIbF-Mustelus_COIR	180	right	9	A	68
Mp184_D10	201.57	201.57	001001	224.403	224.403	001001	281.895	281.895	004004	197.315	197.315	002002	198.52	198.52	003003	156.831	156.831	001001	147.857	151.184	008011	183.159	183.159	003003	327.999	331.901	002004	203.412	205.404	004005	172.583	172.583	001001	186.436	186.436	001001	206.826	206.826	003003	MpunCOIbF-Mustelus_COIR	180	right	10	A	66
Mp184_D11	201.574	201.574	001001	224.286	224.286	001001	281.751	281.751	004004	197.316	197.316	002002	198.521	198.521	003003	156.795	156.795	001001	147.723	149.886	008010	183.055	183.055	003003	331.851	331.851	004004	203.432	205.339	004005	172.725	184.711	001007	186.436	186.436	001001	206.77	206.77	003003	MpunCOIbF-Mustelus_COIR	180	right	11	A	12
Mp184_D12	201.666	201.666	001001	224.458	224.458	001001	281.777	281.777	004004	197.402	197.402	002002	198.609	198.609	003003	156.794	156.794	001001	147.842	151.176	008011	182.966	182.966	003003	331.867	331.867	004004	205.439	205.439	005005	172.615	184.629	001007	186.436	186.436	001001	206.775	206.775	003003	MpunCOIbF-Mustelus_COIR	180	right	12	A	47
Mp184_D13	201.666	201.666	001001	224.445	224.445	001001	281.871	281.871	004004	197.402	197.402	002002	198.61	198.61	003003	156.693	156.693	001001	147.745	149.887	008010	183.108	183.108	003003	331.801	331.801	004004	203.434	205.437	004005	172.654	184.671	001007	186.436	186.436	001001	206.773	206.773	003003	MpunCOIbF-Mustelus_COIR	180	right	13	A	49
Mp184_D14	201.577	201.577	001001	224.41	224.41	001001			000000	197.306	197.306	002002	198.515	198.515	003003	156.731	156.731	001001	147.842	151.176	008011	183.063	183.063	003003	327.952	331.868	002004	205.444	205.444	005005	172.614	184.627	001007	186.436	186.436	001001	206.781	206.781	003003	MpunCOIbF-Mustelus_COIR	180	right	14	A	42
Mp184_D15	201.577	201.577	001001			000000			000000	197.401	197.401	002002			000000	156.693	156.693	001001	147.724	149.886	008010	183.104	183.104	003003	331.851	331.851	004004	203.435	205.439	004005	172.651	184.765	001007	186.436	186.436	001001	206.776	206.776	003003	MpunCOIbF-Mustelus_COIR	180	right	15	A	38
Mp287	201.58	205.53	001003	224.3	224.3	001001	281.88	281.88	004004	197.39	197.39	002002	198.51	198.51	003003	156.69	156.69	001001	147.956	147.956	008008	181.066	183.021	002003	332.285	332.285	004004	203.614	205.612	004005	180.87	184.874	005007	186.43	186.43	001001	206.944	206.944	003003	MpunCOIbF-Mustelus_COIR	180
Mp287_E1	201.512	205.403	001003	224.223	224.223	001001	281.654	281.654	004004	197.256	197.256	002002	198.488	198.488	003003	156.727	156.727	001001	147.955	150.107	008010	179.19	183.076	001003	332.136	332.136	004004	203.594	203.594	004004	172.824	180.942	001005	186.554	186.554	001001	206.999	206.999	003003	MpunCOIbF-Mustelus_COIR	180			A
Mp287_E2	201.602	205.487	001003	224.236	224.236	001001	281.767	281.767	004004	197.361	197.361	002002	198.588	198.588	003003	156.624	156.624	001001	147.857	150	008010	181.069	181.069	002002	332.202	332.202	004004	203.601	205.591	004005	184.865	184.865	007007	186.512	186.512	001001	207.013	209.003	003005	MpunCOIbF-Mustelus_COIR	180			A
Mp287_E3	201.517	201.517	001001	224.193	224.193	001001	280.659	280.659	003003	197.144	197.144	002002	198.574	198.574	003003	156.726	156.726	001001	147.976	150.106	008010	181.114	181.114	002002	326.316	332.26	001004	203.658	207.598	004006	180.92	184.875	005007	186.508	186.508	001001	207.035	207.035	003003	MpunCOIbF-Mustelus_COIR	180			B
Mp287_E4	201.614	205.513	001003	224.223	224.223	001001	281.754	281.754	004004	197.334	197.334	002002	198.573	198.573	003003	156.623	156.623	001001	147.976	150.106	008010	181.11	183.041	002003	326.291	332.243	001004	203.574	203.574	004004	184.871	184.871	007007	186.504	186.504	001001	206.961	206.961	003003	MpunCOIbF-Mustelus_COIR	180			B
Mp287_E5	201.525	205.431	001003	224.22	224.22	001001	281.781	281.781	004004	197.24	197.24	002002	198.574	198.574	003003	156.693	156.693	001001	147.837	147.837	008008	181.105	183.06	002003	326.297	332.235	001004	203.615	205.613	004005	180.91	184.911	005007	186.562	186.562	001001	206.946	206.946	003003	MpunCOIbF-Mustelus_COIR	180			B
Mp287_E6	201.511	205.399	001003	224.2	224.2	001001			000000	197.265	197.265	002002	198.493	198.493	003003	156.619	156.619	001001	147.973	150.107	008010	181.08	183.026	002003	326.279	332.181	001004	203.598	205.586	004005	172.847	184.869	001007	186.513	186.513	001001	207.007	207.007	003003	MpunCOIbF-Mustelus_COIR	180			B
Mp287_E7	201.609	201.609	001001	224.263	224.263	001001	281.65	281.65	004004	197.343	197.343	002002	198.483	198.483	003003	156.623	156.623	001001	147.955	150.107	008010	181.118	181.118	002002	326.325	332.154	001004	205.608	207.605	005006	184.819	184.819	007007	186.468	186.468	001001	206.939	206.939	003003	MpunCOIbF-Mustelus_COIR	180			B
Mp287_E8	201.515	201.515	001001	224.256	224.256	001001	281.68	281.68	004004	197.248	197.248	002002	198.483	198.483	003003	156.623	156.623	001001	147.974	147.974	008008	180.987	180.987	002002	332.231	332.231	004004	203.594	205.58	004005	184.872	184.872	007007	186.517	186.517	001001	206.999	206.999	003003	MpunCOIbF-Mustelus_COIR	180			A
Mp287_E9	201.509	201.509	001001	224.157	224.157	001001	281.591	281.591	004004	197.266	197.266	002002	198.493	198.493	003003	156.624	156.624	001001	147.973	150.107	008010	181.08	183.026	002003	332.197	332.197	004004	203.601	205.591	004005	184.869	184.869	007007	186.513	186.513	001001	207.012	209.003	003005	MpunCOIbF-Mustelus_COIR	180			A
Mp287_E10	201.512	201.512	001001	224.223	224.223	001001	280.604	280.604	003003	197.256	197.256	002002	198.488	198.488	003003	156.727	156.727	001001	147.958	150.106	008010	181.053	182.989	002003	328.198	332.134	002004	203.584	203.584	004004	172.764	180.859	001005	186.462	186.462	001001	206.886	206.886	003003	MpunCOIbF-Mustelus_COIR	180			B
Mp287_E11	201.515	201.515	001001	224.168	224.168	001001	281.65	281.65	004004	197.248	197.248	002002	198.578	198.578	003003	156.726	156.726	001001	147.973	150.107	008010	181.15	183.081	002003	328.319	332.248	002004	203.574	203.574	004004	184.909	184.909	007007	186.54	186.54	001001	206.962	206.962	003003	MpunCOIbF-Mustelus_COIR	180			B
Mp287_E12	201.609	205.503	001003	224.263	224.263	001001	281.745	281.745	004004	197.343	197.343	002002	198.483	198.483	003003	156.623	156.623	001001	147.955	147.955	008008	181.096	183.031	002003	332.265	332.265	004004	197.644	203.584	001004	180.902	184.865	005007	186.5	186.5	001001	206.885	206.885	003003	MpunCOIbF-Mustelus_COIR	180			A
Mp287_E13	201.609	201.609	001001	224.249	224.249	001001	281.806	281.806	004004	197.344	197.344	002002	198.673	198.673	003003	156.726	156.726	001001	147.955	150.107	008010	181.137	181.137	002002	328.271	332.215	002004	203.588	203.588	004004	180.943	184.916	005007	186.555	186.555	001001	206.987	206.987	003003	MpunCOIbF-Mustelus_COIR	180			B
Mp287_E14	201.528	205.437	001003	224.26	224.26	001001	281.776	281.776	004004	197.319	197.319	002002	198.661	198.661	003003	156.692	156.692	001001	147.954	150.107	008010	181.092	183.028	002003	326.336	332.216	001004	205.571	207.555	005006	172.897	180.898	001005	186.497	186.497	001001	206.988	206.988	003003	MpunCOIbF-Mustelus_COIR	180			B
Mp03_14.7	201.65	201.65	001001	224.508	224.508	001001	281.972	281.972	004004	197.482	197.482	002002	198.645	198.645	003003	156.651	156.651	001001	150	150	010010	181.251	183.082	002003	331.815	331.815	004004	203.561	203.561	004004	172.738	184.805	001007	186.423	186.423	001001	208.904	208.904	005005	MpunCOIbF-Mustelus_COIR	180
Mp03_14.7_E1	201.54	201.54	001001	224.275	224.275	001001	281.735	281.735	004004	197.387	197.387	002002	198.55	198.55	003003	156.696	156.696	001001	150	150	010010	181.066	182.993	002003	326.007	331.994	001004	197.556	203.474	001004	172.718	184.722	001007	186.351	186.351	001001	206.761	208.828	003005	MpunCOIbF-Mustelus_COIR	180			A	-		embryo at early stages of development, not measured
Mp03_14.7_E2	201.537	201.537	001001	224.235	224.235	001001	281.74	281.74	004004	197.318	197.318	002002	198.469	198.469	003003	156.652	156.652	001001	149.889	149.889	010010	181.164	183.09	002003	331.818	331.818	004004	203.38	203.38	004004	172.426	172.426	001001	186.257	186.257	001001	206.761	208.827	003005	MpunCOIbF-Mustelus_COIR	180			A	-		embryo at early stages of development, not measured
Mp03_14.7_E3	201.55	201.55	001001	224.238	224.238	001001	281.837	281.837	004004	197.379	197.379	002002	198.642	198.642	003003	156.656	156.656	001001	149.889	149.889	010010	181.05	182.987	002003	331.768	331.768	004004	197.445	203.399	001004	184.725	184.725	007007	186.171	186.171	001001	206.799	208.783	003005	MpunCOIbF-Mustelus_COIR	180			A	-		embryo at early stages of development, not measured
Mp03_14.7_E4	201.622	201.622	001001	224.352	224.352	001001	281.797	281.797	004004	197.326	197.326	002002	198.569	198.569	003003	156.692	156.692	001001	149.89	149.89	010010	181.099	183.012	002003	331.88	331.88	004004	197.571	203.445	001004	172.619	172.619	001001	186.347	186.347	001001	206.89	208.846	003005	MpunCOIbF-Mustelus_COIR	180			A	-		embryo at early stages of development, not measured
Mp03_14.7_E5	201.524	201.524	001001	224.211	224.211	001001	281.736	281.736	004004	197.335	197.335	002002	198.479	198.479	003003	156.693	156.693	001001	149.89	149.89	010010	181.102	181.102	002002	331.93	331.93	004004	203.528	203.528	004004	184.721	184.721	007007	186.428	186.428	001001	206.87	208.913	003005	MpunCOIbF-Mustelus_COIR	180			A	-		embryo at early stages of development, not measured
Mp03_14.7_E6	201.632	201.632	001001	224.406	224.406	001001	281.736	281.736	004004	197.407	197.407	002002	198.561	198.561	003003	156.657	156.657	001001	149.889	149.889	010010	181.129	181.129	002002	331.998	331.998	004004	203.457	203.457	004004	172.702	184.679	001007	186.4	186.4	001001	206.821	208.877	003005	MpunCOIbF-Mustelus_COIR	180			A	-		embryo at early stages of development, not measured
Mp03_14.7_E7	201.534	201.534	001001	224.367	224.367	001001	281.74	281.74	004004	197.309	197.309	002002	198.56	198.56	003003	156.691	156.691	001001	149.889	149.889	010010	181.044	181.044	002002	325.981	331.898	001004	203.457	203.457	004004	184.684	184.684	007007	186.306	186.306	001001	206.821	208.877	003005	MpunCOIbF-Mustelus_COIR	180			A	-		embryo at early stages of development, not measured
Mp03_14.7_E8	201.542	201.542	001001	224.308	224.308	001001	281.762	281.762	004004	197.301	197.301	002002	198.555	198.555	003003	156.657	156.657	001001	149.888	149.888	010010	181.071	182.998	002003	325.957	331.885	001004	203.473	203.473	004004	172.82	172.82	001001	186.356	186.356	001001	206.852	208.917	003005	MpunCOIbF-Mustelus_COIR	180			A	-		embryo at early stages of development, not measured
Mp03_14.7_E9	201.617	201.617	001001	224.29	224.29	001001	281.819	281.819	004004	197.43	197.43	002002	198.574	198.574	003003	156.797	156.797	001001	149.89	149.89	010010	181.152	181.152	002002	326.074	331.995	001004	197.595	203.432	001004	172.802	184.761	001007	186.464	186.464	001001	206.866	208.909	003005	MpunCOIbF-Mustelus_COIR	180			A	-		embryo at early stages of development, not measured
Mp03_14.7_E10	201.532	201.532	001001	224.247	224.247	001001	281.855	281.855	004004	197.221	197.221	002002	198.468	198.468	003003	156.587	156.587	001001	149.89	149.89	010010	181.179	183.095	002003	325.993	331.947	001004	203.455	203.455	004004	172.675	184.72	001007	186.341	186.341	001001	206.817	208.872	003005	MpunCOIbF-Mustelus_COIR	180			A	-		embryo at early stages of development, not measured
Mp04_14.7	201.654	201.654	001001	224.361	224.361	001001	281.936	281.936	004004	197.474	197.474	002002	198.641	198.641	003003	156.656	156.656	001001	150.223	151.335	010011	181.209	183.142	002003	325.843	331.748	001004	203.564	205.445	004005	172.701	184.765	001007	186.385	186.385	001001	206.831	206.831	003003	MpunCOIbF-Mustelus_COIR	180
Mp04_14.7_E1	201.535	201.535	001001	224.198	224.198	001001	281.723	281.723	004004	197.115	197.115	002002	198.559	198.559	003003	156.691	156.691	001001	148.886	150	009010	183.05	183.05	003003	325.952	331.882	001004	205.41	205.41	005005	172.75	184.766	001007	186.287	186.287	001001	206.81	208.863	003005	MpunCOIbF-Mustelus_COIR	180			A	-		embryo at early stages of development, not measured
Mp04_14.7_E2	201.628	201.628	001001	224.329	224.329	001001	281.723	281.723	004004	197.117	197.117	002002	198.752	198.752	003003	156.697	156.697	001001	148.886	149.889	009010	181.14	183.052	002003	331.934	331.934	004004	203.45	203.45	004004	172.752	172.752	001001	186.384	186.384	001001	206.808	206.808	003003	MpunCOIbF-Mustelus_COIR	180			A	-		embryo at early stages of development, not measured
Mp04_14.7_E3	201.529	201.529	001001	224.201	224.201	001001	281.793	281.793	004004	197.326	197.326	002002	198.569	198.569	003003	156.588	156.588	001001	150.105	151.149	010011	183.012	183.012	003003	325.979	331.896	001004	203.447	205.405	004005	172.619	172.619	001001	186.347	186.347	001001	206.803	206.803	003003	MpunCOIbF-Mustelus_COIR	180			A	-		embryo at early stages of development, not measured
Mp04_14.7_E4	201.628	201.628	001001			000000			000000			000000			000000			000000			000000	181.138	183.05	002003	325.952	325.952	001001			000000			000000	186.382	186.382	001001	206.81	206.81	003003	MpunCOIbF-Mustelus_COIR	180			A	-		embryo at early stages of development, not measured
Mp04_14.7_E5	201.633	201.633	001001	224.228	224.228	001001	281.771	281.771	004004	197.414	197.414	002002	198.661	198.661	003003	156.652	156.652	001001	149	150	009010	181.082	183.005	002003	332.065	332.065	004004	203.464	203.464	004004	172.661	172.661	001001	186.358	186.358	001001	206.835	208.896	003005	MpunCOIbF-Mustelus_COIR	180			A	-		embryo at early stages of development, not measured
Mp04_14.7_E6			000000			000000			000000			000000			000000			000000			000000			000000			000000			000000			000000			000000			000000	MpunCOIbF-Mustelus_COIR	180			A	-		embryo at early stages of development, not measured
Mp04_14.7_E7	201.58	201.58	001001			000000			000000	196.91	196.91	002002	198.6	198.6	003003	156.6	156.6	001001			000000			000000			000000			000000			000000			000000			000000	MpunCOIbF-Mustelus_COIR	180			A	25
Mp04_14.7_E8	201.538	201.538	001001	224.162	224.162	001001	281.722	281.722	004004	197.317	197.317	002002	198.469	198.469	003003	156.652	156.652	001001	149.779	149.779	010010	183.047	183.047	003003	325.992	331.847	001004	203.464	203.464	004004	172.699	184.676	001007	186.396	186.396	001001	206.834	208.895	003005	MpunCOIbF-Mustelus_COIR	180			A	-		embryo at early stages of development, not measured
Mp04_14.7_E9	201.544	201.544	001001			000000			000000			000000	198.458	198.458	003003			000000			000000	181.161	182.991	002003			000000			000000			000000			000000			000000	MpunCOIbF-Mustelus_COIR	180			A	-		embryo at early stages of development, not measured
Mp04_14.7_E10	201.526	201.526	001001	224.168	224.168	001001	281.671	281.671	004004	197.334	197.334	002002	198.668	198.668	003003	156.693	156.693	001001	149.89	149.89	010010	183.015	183.015	003003	326.035	332.026	001004	205.385	205.385	005005	172.67	172.67	001001	186.333	186.333	001001	206.871	208.915	003005	MpunCOIbF-Mustelus_COIR	180			A	-		embryo at early stages of development, not measured
Mp04_14.7_E11	201.62	201.62	001001	224.227	224.227	001001	281.749	281.749	004004	197.283	197.283	002002	198.569	198.569	003003	156.588	156.588	001001	148.898	151.15	009011	181.074	183.067	002003	326.087	331.865	001004	203.425	203.425	004004	172.651	184.677	001007	186.376	186.376	001001	206.851	208.888	003005	MpunCOIbF-Mustelus_COIR	180			A	-		embryo at early stages of development, not measured
Mp04_14.7_E12	201.539	201.539	001001			000000			000000	197.097	197.097	002002	198.55	198.55	003003	156.487	156.487	001001	149	151.152	009011	180.951	182.964	002003	326.038	332.028	001004	203.453	203.453	004004	172.644	184.686	001007	186.213	186.213	001001	206.814	208.867	003005	MpunCOIbF-Mustelus_COIR	180			A	24
Mp04_14.7_E13	201.535	201.535	001001	224.287	224.287	001001	281.657	281.657	004004	197.107	197.107	002002	198.651	198.651	003003	156.586	156.586	001001	150.106	151.16	010011	181.1	183.102	002003	325.91	331.911	001004	203.441	203.441	004004	172.633	184.719	001007	186.236	186.236	001001	206.79	208.93	003005	MpunCOIbF-Mustelus_COIR	180			A	-		embryo at early stages of development, not measured
Mp04_14.7_E14	201.833	201.833	001001	224.228	224.228	001001	281.776	281.776	004004	197.292	197.292	002002	198.551	198.551	003003	156.34	156.34	001001	149.889	149.889	010010	181.126	183.138	002003	325.983	331.899	001004	203.46	205.424	004005	172.713	184.761	001007	186.285	186.285	001001	206.827	208.885	003005	MpunCOIbF-Mustelus_COIR	180			A	-		embryo at early stages of development, not measured
Mp04_14.7_E15	201.524	201.524	001001	224.217	224.217	001001	281.705	281.705	004004	197.324	197.324	002002	198.568	198.568	003003	156.628	156.628	001001	149.89	149.89	010010	181.071	183.065	002003	332.045	332.045	004004	203.518	205.463	004005	172.745	184.769	001007	186.374	186.374	001001	206.853	206.853	003003	MpunCOIbF-Mustelus_COIR	180			A	-		embryo at early stages of development, not measured
Mp04_14.7_E16	201.628	201.628	001001	224.254	224.254	001001	281.726	281.726	004004	197.309	197.309	002002	198.56	198.56	003003	156.691	156.691	001001	150	150	010010	181.054	183.058	002003	331.881	331.881	004004	205.401	205.401	005005	172.69	172.69	001001	186.385	186.385	001001	206.798	208.847	003005	MpunCOIbF-Mustelus_COIR	180			A	-		embryo at early stages of development, not measured
Mp04_14.7_E17	201.535	201.535	001001	224.287	224.287	001001	281.85	281.85	004004	197.309	197.309	002002	198.56	198.56	003003	156.697	156.697	001001	148.898	149.89	009010	183.014	183.014	003003	326.007	332.011	001004	203.534	205.488	004005	172.621	172.621	001001	186.35	186.35	001001	206.883	208.93	003005	MpunCOIbF-Mustelus_COIR	180			A	-		embryo at early stages of development, not measured
Mp04_14.7_E18	201.535	201.535	001001	224.273	224.273	001001	281.719	281.719	004004	197.117	197.117	002002	198.56	198.56	003003	156.691	156.691	001001	150.106	151.16	010011	183.01	183.01	003003	332.045	332.045	004004	203.435	205.385	004005	172.636	172.636	001001	186.428	186.428	001001	206.87	206.87	003003	MpunCOIbF-Mustelus_COIR	180			A	-		embryo at early stages of development, not measured
Mp04_14.7_E19	201.529	201.529	001001			000000			000000	197.309	197.309	002002			000000			000000			000000			000000			000000			000000			000000	186.429	186.429	001001			000000	MpunCOIbF-Mustelus_COIR	180			A	-		embryo at early stages of development, not measured
Mp04_14.7_E20	201.534	201.534	001001	224.27	224.27	001001	281.74	281.74	004004	197.396	197.396	002002	198.752	198.752	003003	156.587	156.587	001001	150.105	151.257	010011	183.06	183.06	003003	331.912	331.912	004004	203.444	203.444	004004	172.693	184.773	001007	186.387	186.387	001001	206.889	208.938	003005	MpunCOIbF-Mustelus_COIR	180			A	-		embryo at early stages of development, not measured
Mp04_14.7_E21	201.631	201.631	001001	224.205	224.205	001001	281.691	281.691	004004	197.125	197.125	002002	198.555	198.555	003003	156.592	156.592	001001	150	151.16	010011	181.138	183.05	002003	326.175	331.998	001004	205.503	205.503	005005	172.75	172.75	001001	186.382	186.382	001001	206.903	208.956	003005	MpunCOIbF-Mustelus_COIR	180			A	-		embryo at early stages of development, not measured
Mp04_14.7_E22	201.532	201.532	001001	224.151	224.151	001001			000000	197.318	197.318	002002	198.564	198.564	003003	156.697	156.697	001001	150.21	151.254	010011	183.256	183.256	003003	332.045	332.045	004004	203.524	205.472	004005	172.6	172.6	001001	186.297	186.297	001001	206.864	206.864	003003	MpunCOIbF-Mustelus_COIR	180			A	-		embryo at early stages of development, not measured
Mp04_14.7_E23	201.537	201.537	001001	224.228	224.228	001001	281.674	281.674	004004	196.922	196.922	002002	198.565	198.565	003003	156.652	156.652	001001	149.889	149.889	010010	181.181	183.098	002003	326.019	331.961	001004	205.504	205.504	005005	172.775	172.775	001001	186.439	186.439	001001	206.903	206.903	003003	MpunCOIbF-Mustelus_COIR	180			A	-		embryo at early stages of development, not measured
Mp04_14.7_E24	201.441	201.441	001001	224.228	224.228	001001			000000	197.098	197.098	002002	198.559	198.559	003003	156.587	156.587	001001	149.89	149.89	010010	181.138	183.05	002003	331.861	331.861	004004	205.41	205.41	005005	172.653	172.653	001001	186.382	186.382	001001	206.81	208.769	003005	MpunCOIbF-Mustelus_COIR	180			A	25
Mp04_14.7_E25	201.447	201.447	001001	224.248	224.248	001001			000000	197.431	197.431	002002	198.744	198.744	003003	156.551	156.551	001001	149.889	149.889	010010	181.12	183.042	002003	331.834	331.834	004004	205.352	205.352	005005	172.499	172.499	001001	186.296	186.296	001001	206.761	208.827	003005	MpunCOIbF-Mustelus_COIR	180			A	19
Mp04_14.7_E26	201.427	201.427	001001	224.283	224.283	001001	281.658	281.658	004004	197.326	197.326	002002	198.479	198.479	003003	156.583	156.583	001001	150.105	151.15	010011	181.125	183.114	002003	326.059	331.944	001004	203.419	205.361	004005	172.722	184.72	001007	186.321	186.321	001001	206.84	208.875	003005	MpunCOIbF-Mustelus_COIR	180			A	-		embryo at early stages of development, not measured
Mp04_14.7_E27	201.615	201.615	001001	224.253	224.253	001001	281.706	281.706	004004			000000	198.569	198.569	003003	156.628	156.628	001001	149.891	149.891	010010	183.119	183.119	003003	326.046	331.993	001004	205.442	205.442	005005	172.727	184.724	001007	186.419	186.419	001001	206.826	206.826	003003	MpunCOIbF-Mustelus_COIR	180			A	-		embryo at early stages of development, not measured
Mp7_14.7	201.644	201.644	001001	224.503	224.503	001001	281.976	281.976	004004	197.403	197.403	002002	198.655	198.655	003003	156.652	156.652	001001	148.003	149.061	008009	181.141	181.141	002002	325.987	331.836	001004	203.522	203.522	004004	172.611	172.611	001001	186.461	186.461	001001	206.85	206.85	003003	MpunCOIbF-Mustelus_COIR	180
Mp7_14.7_E1	201.535	201.535	001001	224.184	224.184	001001			000000	197.319	197.319	002002	198.565	198.565	003003	156.652	156.652	001001	148.896	149.89	009010	181.101	183.103	002003	331.947	331.947	004004	203.348	203.348	004004	172.731	184.72	001007	186.332	186.332	001001	206.696	206.696	003003	MpunCOIbF-Mustelus_COIR	180			A	18
Mp7_14.7_E2	201.528	201.528	001001			000000			000000	197.05	197.05	002002	198.479	198.479	003003	156.653	156.653	001001	147.794	147.794	008008	181.113	183.016	002003	326.062	331.946	001004	203.435	203.435	004004	172.672	184.725	001007	186.334	186.334	001001	206.777	206.777	003003	MpunCOIbF-Mustelus_COIR	180			A	30
Mp7_14.7_E3	201.348	201.348	001001	224.374	224.374	001001	281.714	281.714	004004	197.291	197.291	002002	198.744	198.744	003003	156.8	156.8	001001	147.775	147.775	008008	181.243	182.873	002003	325.968	331.947	001004	203.447	203.447	004004	172.744	184.69	001007	186.503	186.503	001001	206.614	206.614	003003	MpunCOIbF-Mustelus_COIR	180			A	22
Mp7_14.7_E4	201.616	201.616	001001	224.45	224.45	001001			000000	197.134	197.134	002002	198.664	198.664	003003	156.628	156.628	001001	147.903	149.007	008009	181.127	183.115	002003	326.087	332.058	001004	203.509	203.509	004004	172.724	184.815	001007	186.416	186.416	001001	206.834	206.834	003003	MpunCOIbF-Mustelus_COIR	180			A	-		embryo at early stages of development, not measured
Mp7_14.7_E5	201.528	201.528	001001	224.287	224.287	001001	281.652	281.652	004004	197.134	197.134	002002	198.569	198.569	003003	156.692	156.692	001001	147.793	149.89	008010	181.154	183.062	002003	331.916	331.916	004004	203.438	203.438	004004	172.694	184.679	001007	186.293	186.293	001001	206.785	206.785	003003	MpunCOIbF-Mustelus_COIR	180			A	8
Mp7_14.7_E6	201.529	201.529	001001	224.201	224.201	001001	281.793	281.793	004004	197.222	197.222	002002	198.564	198.564	003003	156.582	156.582	001001	147.789	148.895	008009	181.153	183.056	002003	326.035	332.026	001004	203.435	203.435	004004	172.707	184.763	001007	186.37	186.37	001001	206.778	206.778	003003	MpunCOIbF-Mustelus_COIR	180			A	-		embryo at early stages of development, not measured
Mp7_14.7_E7	201.528	201.528	001001	224.26	224.26	001001	281.68	281.68	004004	197.031	197.031	002002	198.565	198.565	003003	156.587	156.587	001001	147.79	148.896	008009	181.062	181.062	002002	331.96	331.96	004004	203.431	203.431	004004	172.71	184.766	001007	186.374	186.374	001001	206.77	206.77	003003	MpunCOIbF-Mustelus_COIR	180			A	-		embryo at early stages of development, not measured
Mp7_14.7_E8	201.524	201.524	001001	224.211	224.211	001001	281.832	281.832	004004	197.144	197.144	002002	198.574	198.574	003003	156.687	156.687	001001	148.798	149.891	009010	181.074	181.074	002002	326.089	332.059	001004	203.422	203.422	004004	172.651	184.677	001007	186.188	186.188	001001	206.661	206.661	003003	MpunCOIbF-Mustelus_COIR	180			A	13
Mp7_14.7_E9	201.528	201.528	001001	224.191	224.191	001001	281.652	281.652	004004	197.134	197.134	002002	198.664	198.664	003003	156.692	156.692	001001	147.793	149.89	008010	181.018	181.018	002002	326.034	332.025	001004	203.432	203.432	004004	172.672	184.725	001007	186.334	186.334	001001	206.772	206.772	003003	MpunCOIbF-Mustelus_COIR	180			A	-		embryo at early stages of development, not measured
Mp7_14.7_E10	201.623	201.623	001001			000000			000000	197.316	197.316	002002	198.564	198.564	003003	156.627	156.627	001001	148.888	150	009010	181.055	181.055	002002	332.012	332.012	004004	203.445	203.445	004004	172.691	184.677	001007	186.386	186.386	001001	206.797	206.797	003003	MpunCOIbF-Mustelus_COIR	180			A	29
Mp7_14.7_E11	201.337	201.337	001001	224.369	224.369	001001	281.811	281.811	004004	197.039	197.039	002002	198.76	198.76	003003	156.588	156.588	001001	147.794	147.794	008008	180.926	180.926	002002	332.059	332.059	004004	203.518	203.518	004004	172.772	184.823	001007	186.244	186.244	001001	206.944	206.944	003003	MpunCOIbF-Mustelus_COIR	180			A	-		embryo at early stages of development, not measured
Mp7_14.7_E12	201.534	201.534	001001			000000			000000	197.308	197.308	002002	198.463	198.463	003003	156.587	156.587	001001	147.9	148.895	008009	181.001	183.005	002003	326.046	331.975	001004	203.442	203.442	004004	172.728	184.716	001007	186.423	186.423	001001	206.792	206.792	003003	MpunCOIbF-Mustelus_COIR	180			A	25
Mp7_14.7_E13	201.534	201.534	001001	224.373	224.373	001001	281.71	281.71	004004	197.22	197.22	002002	198.468	198.468	003003	156.692	156.692	001001	147.678	147.678	008008	181.152	183.149	002003	325.976	331.895	001004	203.342	203.342	004004	172.706	184.761	001007	186.369	186.369	001001	206.779	206.779	003003	MpunCOIbF-Mustelus_COIR	180			A	-		embryo at early stages of development, not measured
Mp7_14.7_E14	201.446	201.446	001001			000000			000000	197.203	197.203	002002	198.458	198.458	003003	156.546	156.546	001001	147.659	149.889	008010	181.122	183.14	002003	331.849	331.849	004004	203.376	203.376	004004	172.599	184.673	001007	186.298	186.298	001001	206.66	206.66	003003	MpunCOIbF-Mustelus_COIR	180			A	22
Mp7_14.7_E15	201.52	201.52	001001	224.26	224.26	001001			000000	197.333	197.333	002002	198.477	198.477	003003	156.623	156.623	001001	147.796	147.796	008008	181.143	183.033	002003	326.015	331.971	001004	203.406	203.406	004004	172.668	184.635	001007	186.328	186.328	001001	206.814	206.814	003003	MpunCOIbF-Mustelus_COIR	180			A	-		embryo at early stages of development, not measured
Mp7_14.7_E16	201.518	201.518	001001			000000			000000	197.163	197.163	002002	198.489	198.489	003003	156.688	156.688	001001	147.702	147.702	008008	181.239	183.123	002003	326.004	331.927	001004	203.4	203.4	004004	172.779	184.72	001007	186.407	186.407	001001	206.801	206.801	003003	MpunCOIbF-Mustelus_COIR	180			A	30
Mp7_14.7_E17	201.532	201.532	001001	224.329	224.329	001001	281.723	281.723	004004	197.213	197.213	002002	198.464	198.464	003003	156.587	156.587	001001	147.679	147.679	008008	181.157	183.059	002003	331.882	331.882	004004	203.341	203.341	004004	172.71	184.672	001007	186.374	186.374	001001	206.776	206.776	003003	MpunCOIbF-Mustelus_COIR	180			A	-		embryo at early stages of development, not measured
Mp7_14.7_E18	201.528	201.528	001001	224.28	224.28	001001	281.78	281.78	004004	197.326	197.326	002002	198.473	198.473	003003	156.588	156.588	001001	148.898	149.89	009010	181.118	183.117	002003	326.087	332.058	001004	203.514	203.514	004004	172.676	184.73	001007	186.339	186.339	001001	206.845	206.845	003003	MpunCOIbF-Mustelus_COIR	180			A	-		embryo at early stages of development, not measured
Mp7_14.7_E19			000000			000000			000000			000000			000000			000000			000000			000000			000000			000000			000000			000000			000000	MpunCOIbF-Mustelus_COIR	180			A	26
Mp7_14.7_E20	201.519	201.519	001001			000000			000000	197.048	197.048	002002	198.478	198.478	003003	156.623	156.623	001001	147.812	147.812	008008	181.182	183.072	002003	331.972	331.972	004004	203.502	203.502	004004	172.799	184.767	001007	186.458	186.458	001001	206.82	206.82	003003	MpunCOIbF-Mustelus_COIR	180			A	-		embryo at early stages of development, not measured
Mp7_14.7_E21	201.623	201.623	001001			000000			000000	197.326	197.326	002002	198.473	198.473	003003	156.692	156.692	001001	147.683	147.683	008008	181.156	183.064	002003	331.93	331.93	004004	203.528	203.528	004004	172.696	184.682	001007	186.391	186.391	001001	206.87	206.87	003003	MpunCOIbF-Mustelus_COIR	180			A	-		embryo at early stages of development, not measured
Mp7_14.7_E22	201.622	201.622	001001			000000			000000	197.135	197.135	002002	198.569	198.569	003003	156.692	156.692	001001	147.794	147.794	008008	181.02	181.02	002002	325.964	331.945	001004	203.428	203.428	004004	172.674	184.727	001007	186.337	186.337	001001	206.857	206.857	003003	MpunCOIbF-Mustelus_COIR	180			A	-		embryo at early stages of development, not measured
Mp7_14.7_E23	201.526	201.526	001001	224.427	224.427	001001			000000	197.327	197.327	002002	198.474	198.474	003003	156.582	156.582	001001	147.794	147.794	008008	181.024	181.024	002002	326.049	331.995	001004	203.424	203.424	004004	172.677	184.731	001007	186.34	186.34	001001	206.85	206.85	003003	MpunCOIbF-Mustelus_COIR	180			A	21
Mp7_14.7_E24	201.52	201.52	001001			000000			000000	197.154	197.154	002002	198.484	198.484	003003	156.688	156.688	001001	147.812	147.812	008008	180.993	180.993	002002	326.075	332.009	001004	203.412	203.412	004004	172.703	184.767	001007	186.364	186.364	001001	206.826	206.826	003003	MpunCOIbF-Mustelus_COIR	180			A	-		embryo at early stages of development, not measured
Mp7_14.7_E25	201.525	201.525	001001	224.336	224.336	001001	281.784	281.784	004004	197.231	197.231	002002	198.665	198.665	003003	156.582	156.582	001001	148.798	149.891	009010	181.075	183.069	002003	325.991	331.959	001004	203.422	203.422	004004	172.652	184.678	001007	186.283	186.283	001001	206.845	206.845	003003	MpunCOIbF-Mustelus_COIR	180			A	-		embryo at early stages of development, not measured
Mp7_14.7_E26	201.531	201.531	001001			000000			000000	197.317	197.317	002002	198.564	198.564	003003	156.587	156.587	001001	148.895	149.89	009010	181.195	181.195	002002	326.036	332.026	001004	203.441	203.441	004004	172.73	184.814	001007	186.425	186.425	001001	206.79	206.79	003003	MpunCOIbF-Mustelus_COIR	180			A	-		embryo at early stages of development, not measured
Mp7_14.7_E27	201.429	201.429	001001	224.227	224.227	001001			000000	197.317	197.317	002002	198.66	198.66	003003	156.731	156.731	001001	149.008	150	009010	181.075	183.069	002003	326.116	332.074	001004	203.514	203.514	004004	172.748	184.773	001007	186.378	186.378	001001	206.752	206.752	003003	MpunCOIbF-Mustelus_COIR	180			A	-		embryo at early stages of development, not measured
Mp7_14.7_E28	201.528	201.528	001001			000000			000000	197.326	197.326	002002	198.569	198.569	003003	156.692	156.692	001001	147.793	148.898	008009	181.155	181.155	002002			000000	203.438	203.438	004004			000000	186.389	186.389	001001			000000	MpunCOIbF-Mustelus_COIR	180			A	-		embryo at early stages of development, not measured
Mp7_14.7_E29	201.58	201.58	001001			000000			000000	196.94	196.94	002002	198.52	198.52	003003	156.55	156.55	001001	147.812	148.907	008009	181.307	183.02	002003	331.828	331.828	004004	203.425	203.425	004004	172.675	184.729	001007	186.338	186.338	001001	206.851	206.851	003003	MpunCOIbF-Mustelus_COIR	180			A	-		embryo at early stages of development, not measured
Mp7_14.7_E30	201.53	201.53	001001	224.25	224.25	001001	281.85	281.85	004004	197.2	197.2	002002	198.47	198.47	003003	156.59	156.59	001001	147.79	148.896	008009	181.179	183.095	002003	331.846	331.846	004004	203.364	203.364	004004	172.675	184.625	001007	186.246	186.246	001001	206.729	206.729	003003	MpunCOIbF-Mustelus_COIR	180			A	22
Mp7_14.7_E31	201.611	201.611	001001			000000			000000	197.343	197.343	002002	198.483	198.483	003003	156.623	156.623	001001	147.816	147.816	008008	181.156	183.037	002003	331.905	331.905	004004	203.394	203.394	004004	172.72	184.725	001007	186.316	186.316	001001	206.789	206.789	003003	MpunCOIbF-Mustelus_COIR	180			A	-		embryo at early stages of development, not measured
Mp01_6.9	201.727	201.727	001001	224.5	224.5	001001	281.177	282.243	003004	197.506	197.506	002002	198.658	198.658	003003	156.736	156.736	001001	148.007	150.111	008010	181.144	183.063	002003	325.884	331.835	001004	203.62	205.577	004005	184.875	184.875	007007	186.483	186.483	001001	206.947	209.002	003005	MpunCOIbF-Mustelus_COIR	180
Mp01_6.9_E1	201.524	201.524	001001	224.211	224.211	001001	281.736	281.736	004004	197.335	197.335	002002	198.479	198.479	003003	156.583	156.583	001001	149.89	149.89	010010	181.147	183.037	002003	327.986	331.927	002004	197.51	203.403	001004	184.733	184.733	007007	186.332	186.332	001001	206.806	208.922	003005	MpunCOIbF-Mustelus_COIR	180			A	77
Mp01_6.9_E2	201.533	201.533	001001	224.168	224.168	001001	281.771	281.771	004004	197.223	197.223	002002	198.661	198.661	003003	156.652	156.652	001001	149.89	149.89	010010	181.144	181.144	002002	326.063	328.064	001002	203.444	203.444	004004	184.677	184.677	007007	186.388	186.388	001001	206.795	206.795	003003	MpunCOIbF-Mustelus_COIR	180			A	68
Mp01_6.9_E3	201.609	201.609	001001	224.263	224.263	001001	281.745	281.745	004004	197.343	197.343	002002	198.673	198.673	003003	156.623	156.623	001001	147.816	150	008010	181.102	183.082	002003	326.101	328.084	001002	197.517	205.423	001005	184.774	184.774	007007	186.369	186.369	001001	206.802	208.824	003005	MpunCOIbF-Mustelus_COIR	180			A	79
Mp01_6.9_E4	201.525	201.525	001001	224.234	224.234	001001	280.758	281.719	003004	197.229	197.229	002002	198.472	198.472	003003	156.628	156.628	001001	149.889	149.889	010010	181.167	181.167	002002	326.06	331.945	001004	197.502	203.425	001004	184.77	184.77	007007	186.375	186.375	001001	206.852	208.797	003005	MpunCOIbF-Mustelus_COIR	180			A	84
Mp01_6.9_E5	201.523	201.523	001001	224.204	224.204	001001	281.767	281.767	004004	197.325	197.325	002002	198.568	198.568	003003	156.628	156.628	001001	149.89	149.89	010010	181.17	183.069	002003	328.012	331.88	002004	203.425	205.461	004005	172.652	184.773	001007	186.378	186.378	001001	206.85	206.85	003003	MpunCOIbF-Mustelus_COIR	180			A	70
Mp01_6.9_E6	201.522	201.522	001001	224.174	224.174	001001	280.764	281.72	003004	197.249	197.249	002002	198.484	198.484	003003	156.693	156.693	001001	149.89	149.89	010010	181.135	183.123	002003	326.005	327.987	001002	197.512	203.501	001004	172.73	184.728	001007	186.329	186.329	001001	206.818	206.818	003003	MpunCOIbF-Mustelus_COIR	180			A	80
Mp01_6.9_E7	201.516	203.412	001002	224.381	224.381	001001	279.435	281.728	002004	197.343	200.095	002003	197.533	198.483	002003	156.726	158.881	001002	140.885	150	002010	181.105	183.085	002003	326.127	333.996	001005	203.489	203.489	004004	184.777	184.777	007007	186.371	186.371	001001	206.886	220.026	003016	MpunCOIbF-Mustelus_COIR	180			B	79
Mp01_6.9_E8	201.524	201.524	001001	224.211	224.211	001001	281.736	281.736	004004	197.325	197.325	002002	198.664	198.664	003003	156.628	156.628	001001	147.816	149.891	008010	181.092	183.082	002003	326.044	328.034	001002	203.498	205.432	004005	184.688	184.688	007007	186.385	186.385	001001	206.813	206.813	003003	MpunCOIbF-Mustelus_COIR	180			A	67
Mp01_6.9_E9	201.528	201.528	001001	224.28	224.28	001001	281.78	281.78	004004	197.326	197.326	002002	198.569	198.569	003003	156.582	156.582	001001	149.89	149.89	010010	181.153	183.056	002003	326.063	328.064	001002	197.596	203.438	001004	172.707	184.763	001007	186.37	186.37	001001	206.876	208.828	003005	MpunCOIbF-Mustelus_COIR	180			A	76
Mp01_6.9_E10	201.52	201.52	001001	224.26	224.26	001001	281.771	281.771	004004	197.344	197.344	002002	198.673	198.673	003003	156.693	156.693	001001	149.891	149.891	010010	181.133	183.027	002003	331.929	331.929	004004	197.604	205.441	001005	172.729	184.727	001007	186.422	186.422	001001	206.916	206.916	003003	MpunCOIbF-Mustelus_COIR	180			A	71
Mp01_6.9_E11	201.525	201.525	001001	224.234	224.234	001001	280.758	281.719	003004	197.335	197.335	002002	198.478	198.478	003003	156.687	156.687	001001	149.891	149.891	010010	181.169	183.067	002003	331.865	331.865	004004	197.502	203.425	001004	184.771	184.771	007007	186.376	186.376	001001	206.851	208.888	003005	MpunCOIbF-Mustelus_COIR	180			A	60
Mp01_6.9_E12	201.524	201.524	001001	224.217	224.217	001001	280.648	281.706	003004	197.248	197.248	002002	198.483	198.483	003003	156.688	156.688	001001	149.891	149.891	010010	181.125	183.114	002003	327.989	331.865	002004	203.422	203.422	004004	184.72	184.72	007007	186.321	186.321	001001	206.753	208.789	003005	MpunCOIbF-Mustelus_COIR	180			A	81
Mp01_6.9_E13	201.535	201.535	001001	224.211	224.211	001001	281.66	281.66	004004	197.308	197.308	002002	198.463	198.463	003003	156.587	156.587	001001	149.89	149.89	010010	181.1	181.1	002002	327.989	331.896	002004	203.444	203.444	004004	172.62	184.731	001007	186.349	186.349	001001	206.796	206.796	003003	MpunCOIbF-Mustelus_COIR	180			A	82
Mp01_6.9_E14	201.511	203.305	001002	224.2	229.124	001002	279.479	280.623	002003	197.265	200.094	002003	197.454	198.493	002003	156.619	158.879	001002	140.885	147.707	002008	181.144	185.013	002004	331.991	333.958	004005	203.495	203.495	004004	184.731	184.731	007007	186.329	186.329	001001	206.808	208.649	003005	MpunCOIbF-Mustelus_COIR	180			B	63
Mp01_6.9_E15	201.509	201.509	001001	224.164	224.164	001001	281.75	281.75	004004	197.266	197.266	002002	198.493	198.493	003003	156.619	156.619	001001	149.891	149.891	010010	181.198	183.172	002003	331.962	331.962	004004	203.485	203.485	004004	172.757	184.765	001007	186.354	186.354	001001	206.788	208.899	003005	MpunCOIbF-Mustelus_COIR	180			A	69
Mp01_6.9_E16	201.522	201.522	001001	224.174	224.174	001001	281.719	281.719	004004	197.241	197.241	002002	198.479	198.479	003003	156.583	156.583	001001	149.891	149.891	010010	181.135	183.123	002003	326.005	327.987	001002	203.409	203.409	004004	172.73	184.728	001007	186.329	186.329	001001	206.818	208.845	003005	MpunCOIbF-Mustelus_COIR	180			A	68
Mp4_6.9	201.641	205.405	001003	224.442	224.442	001001	282.072	282.072	004004	197.298	197.298	002002	198.65	198.65	003003	156.691	156.691	001001	147.985	147.985	008008	181.23	183.152	002003	331.938	331.938	004004	203.633	207.562	004006	172.762	180.825	001005	186.478	186.478	001001	206.973	206.973	003003	MpunCOIbF-Mustelus_COIR	180
Mp4_6.9_E1	201.519	201.519	001001	224.142	224.142	001001	281.693	281.693	004004	197.238	197.238	002002	198.478	198.478	003003	156.623	156.623	001001	147.707	149.891	008010	181.051	183.035	002003	331.928	331.928	004004	203.406	203.406	004004	172.67	180.672	001005	186.331	186.331	001001	206.812	206.812	003003	MpunCOIbF-Mustelus_COIR	180			A	79
Mp4_6.9_E2	201.53	205.357	001003	224.313	224.313	001001	281.71	281.71	004004	197.328	197.328	002002	198.475	198.475	003003	156.653	156.653	001001	147.794	149.89	008010	181.119	183.118	002003	326.049	331.995	001004	203.424	207.405	004006	172.484	172.484	001001	186.34	186.34	001001	206.85	206.85	003003	MpunCOIbF-Mustelus_COIR	180			B	73
Mp4_6.9_E3	201.605	201.605	001001	224.478	224.478	001001	281.797	281.797	004004	197.352	197.352	002002	198.583	198.583	003003	156.618	156.618	001001	147.815	149.891	008010	181.159	183.04	002003	326.125	332.039	001004	203.479	205.494	004005	172.722	184.728	001007	186.318	186.318	001001	206.868	206.868	003003	MpunCOIbF-Mustelus_COIR	180			B	78
Mp4_6.9_E4	201.616	205.418	001003	224.45	224.45	001001	281.771	281.771	004004	197.249	197.249	002002	198.578	198.578	003003	156.688	156.688	001001	147.816	149.891	008010	181.183	181.183	002002	327.915	331.879	002004	205.447	207.386	005006	172.594	180.709	001005	186.287	186.287	001001	206.832	206.832	003003	MpunCOIbF-Mustelus_COIR	180			B	77
Mp4_6.9_E5	201.519	205.418	001003	224.332	224.332	001001	281.789	281.789	004004	197.257	197.257	002002	198.488	198.488	003003	156.792	156.792	001001	147.812	151.148	008011	181.184	181.184	002002	332.008	332.008	004004	203.409	203.409	004004	172.704	172.704	001001	186.365	186.365	001001	206.82	206.82	003003	MpunCOIbF-Mustelus_COIR	180			A	71
Mp4_6.9_E6	201.612	205.414	001003	224.383	224.383	001001	281.802	281.802	004004	197.335	197.335	002002	198.478	198.478	003003	156.726	156.726	001001	147.702	149.781	008010	181.19	181.19	002002	331.864	331.864	004004	203.494	207.448	004006	172.709	180.717	001005	186.371	186.371	001001	206.897	206.897	003003	MpunCOIbF-Mustelus_COIR	180			A	68
Mp4_6.9_E7	201.511	201.511	001001	224.2	224.2	001001	281.767	281.767	004004	197.265	197.265	002002	198.493	198.493	003003	156.624	156.624	001001	147.816	149.891	008010	181.103	183.083	002003	331.927	331.927	004004	203.4	207.352	004006	172.647	172.647	001001	186.37	186.37	001001	206.801	206.801	003003	MpunCOIbF-Mustelus_COIR	180			A	76
Mp4_6.9_E8	201.423	201.423	001001	224.315	224.315	001001	281.776	281.776	004004	197.056	197.056	002002	198.577	198.577	003003	156.726	156.726	001001	147.707	149.891	008010	181.144	183.034	002003	326.072	332.007	001004	203.406	203.406	004004	172.669	180.671	001005	186.329	186.329	001001	206.813	206.813	003003	MpunCOIbF-Mustelus_COIR	180			B	72
Mp4_6.9_E9			000000			000000			000000	197.324	197.324	002002			000000	156.628	156.628	001001	147.793	149.89	008010	181.17	181.17	002002	331.964	331.964	004004	203.512	203.512	004004	180.79	184.773	005007	186.378	186.378	001001	206.839	208.874	003005	MpunCOIbF-Mustelus_COIR	180			A	75
Mp4_6.9_E10	201.464	205.337	001003	224.184	224.184	001001	281.733	281.733	004004	197.282	197.282	002002	198.502	198.502	003003	156.761	156.761	001001	147.885	151.256	008011	181.002	181.002	002002	332.207	332.207	004004	203.541	203.541	004004	172.715	180.81	001005	186.329	186.329	001001	206.897	206.897	003003	MpunCOIbF-Mustelus_COIR	180			A	80
Mp4_6.9_E11	201.455	205.322	001003	224.209	224.209	001001	281.69	281.69	004004	197.187	197.187	002002	198.407	198.407	003003	156.692	156.692	001001	147.793	150	008010	182.966	182.966	003003	332.047	332.047	004004	203.534	203.534	004004	172.694	180.771	001005	186.378	186.378	001001	206.883	206.883	003003	MpunCOIbF-Mustelus_COIR	180			A	74
Mp4_6.9_E12	201.509	205.378	001003	224.178	224.178	001001	281.689	281.689	004004	197.265	197.265	002002	198.493	198.493	003003	156.619	156.619	001001	147.882	150	008010	181.136	183.048	002003	332.114	332.114	004004	203.548	203.548	004004	172.846	172.846	001001	186.329	186.329	001001	206.909	206.909	003003	MpunCOIbF-Mustelus_COIR	180			A	62
Mp4_6.9_E13	201.574	201.574	001001	224.193	224.193	001001	281.751	281.751	004004	197.316	197.316	002002	198.521	198.521	003003	156.694	156.694	001001	147.907	150	008010	180.991	182.981	002003	328.258	332.301	002004	203.512	203.512	004004	172.784	184.776	001007	186.378	186.378	001001	206.932	206.932	003003	MpunCOIbF-Mustelus_COIR	180			B	68
Mp4_6.9_E14	201.572	205.364	001003	224.435	224.435	001001	281.828	281.828	004004	197.317	197.317	002002	198.521	198.521	003003	156.795	156.795	001001	147.903	150	008010	181.086	181.086	002002	328.253	332.201	002004	205.535	207.565	005006	172.893	180.897	001005	186.329	186.329	001001	206.919	206.919	003003	MpunCOIbF-Mustelus_COIR	180			B	76
Mp4_6.9_E15	201.586	205.453	001003	224.363	224.363	001001	281.748	281.748	004004	197.283	197.283	002002	198.502	198.502	003003	156.596	156.596	001001	147.885	151.256	008011	181.104	183.017	002003	332.175	332.175	004004	203.533	203.533	004004	172.721	172.721	001001	186.378	186.378	001001	206.974	206.974	003003	MpunCOIbF-Mustelus_COIR	180			A	69
Mp6_6.9	201.636	201.636	001001	224.295	224.295	001001	280.862	281.935	003004	197.295	197.295	002002	198.649	198.649	003003	156.626	156.626	001001	150.223	151.336	010011	181.125	183.047	002003	331.906	331.906	004004	203.539	207.473	004006	172.759	184.763	001007	186.474	186.474	001001	206.883	206.883	003003	MpunCOIbF-Mustelus_COIR	180
Mp6_6.9_E1	201.578	201.578	001001	224.247	224.247	001001	280.731	281.76	003004	197.3	197.3	002002	198.512	198.512	003003	156.591	156.591	001001	149.118	151.358	009011	183.07	183.07	003003	332.207	332.207	004004	207.578	207.578	006006	180.886	184.868	005007	186.358	186.358	001001	206.931	206.931	003003	MpunCOIbF-Mustelus_COIR	180			A	73
Mp6_6.9_E2	201.499	201.499	001001	224.186	224.186	001001	280.676	281.713	003004	197.283	197.283	002002	198.502	198.502	003003	156.767	156.767	001001	149.111	151.361	009011	181.061	182.969	002003	332.191	332.191	004004	207.439	207.439	006006	180.774	184.777	005007	186.358	186.358	001001	206.881	206.881	003003	MpunCOIbF-Mustelus_COIR	180			A	77
Mp6_6.9_E3	201.577	201.577	001001	224.331	224.331	001001	280.687	281.81	003004	197.41	197.41	002002	198.614	198.614	003003	156.752	156.752	001001	149.125	151.356	009011	181.184	181.184	002002	332.313	332.313	004004	203.591	205.617	004005	172.896	172.896	001001	186.358	186.358	001001	206.998	206.998	003003	MpunCOIbF-Mustelus_COIR	180			A	72
Mp6_6.9_E4	201.495	201.495	001001	224.326	224.326	001001	281.673	281.673	004004	197.291	197.291	002002	198.6	198.6	003003	156.654	156.654	001001	147.906	150.104	008010	181.049	183.034	002003	332.254	332.254	004004	207.55	207.55	006006	172.765	180.86	001005	186.358	186.358	001001	206.997	206.997	003003	MpunCOIbF-Mustelus_COIR	180			A	77
Mp6_6.9_E5	201.584	201.584	001001	224.431	224.431	001001	281.785	281.785	004004	197.394	197.394	002002	198.512	198.512	003003	156.756	156.756	001001	147.885	150.105	008010	181.115	181.115	002002	332.268	332.268	004004	207.599	207.599	006006	172.867	180.925	001005	186.358	186.358	001001	206.95	206.95	003003	MpunCOIbF-Mustelus_COIR	180			A	78
Mp6_6.9_E6	201.488	201.488	001001	224.186	224.186	001001	281.786	281.786	004004	197.207	197.207	002002	198.512	198.512	003003	156.693	156.693	001001	147.885	150.105	008010	181.062	183.066	002003	332.206	332.206	004004	207.624	207.624	006006	172.794	180.871	001005	186.358	186.358	001001	206.973	206.973	003003	MpunCOIbF-Mustelus_COIR	180			A	75
Mp6_6.9_E7	201.481	201.481	001001	224.186	224.186	001001	281.688	281.688	004004	197.224	197.224	002002	198.428	198.428	003003	156.688	156.688	001001	147.908	151.347	008011	181.033	182.932	002003	332.188	332.188	004004	207.499	207.499	006006	172.615	172.615	001001	186.358	186.358	001001	206.944	206.944	003003	MpunCOIbF-Mustelus_COIR	180			A	54
Mp6_6.9_E8	201.577	201.577	001001	224.417	224.417	001001	280.718	281.747	003004	197.308	197.308	002002	198.702	198.702	003003	156.693	156.693	001001	147.903	151.255	008011	181.127	183.021	002003	332.316	332.316	004004	203.514	207.492	004006	172.82	180.842	001005	186.358	186.358	001001	206.937	206.937	003003	MpunCOIbF-Mustelus_COIR	180			A	45
Mp6_6.9_E9	201.603	201.603	001001	224.259	224.259	001001	281.845	281.845	004004	197.35	197.35	002002	198.582	198.582	003003	156.663	156.663	001001	149.12	151.347	009011	180.995	182.89	002003	332.236	332.236	004004	207.478	207.478	006006	180.805	184.78	005007	186.358	186.358	001001	206.924	206.924	003003	MpunCOIbF-Mustelus_COIR	180			A	79
Mp6_6.9_E10	201.5	201.5	001001	224.216	224.216	001001	280.72	281.665	003004	197.274	197.274	002002	198.685	198.685	003003	156.658	156.658	001001	149.007	150.105	009010	183.026	183.026	003003	332.255	332.255	004004	205.626	207.563	005006	172.824	180.942	001005	186.358	186.358	001001	207.01	207.01	003003	MpunCOIbF-Mustelus_COIR	180			A	69
Mp6_6.9_E11	201.589	201.589	001001	224.232	224.232	001001	281.673	281.673	004004	197.283	197.283	002002	198.502	198.502	003003	156.551	156.551	001001	149.109	151.267	009011	181.18	181.18	002002	332.078	332.078	004004	203.548	207.563	004006	172.774	172.774	001001	186.358	186.358	001001	206.91	206.91	003003	MpunCOIbF-Mustelus_COIR	180			A	66
Mp6_6.9_E12	201.496	201.496	001001	224.255	224.255	001001	280.617	281.656	003004	197.197	197.197	002002	198.413	198.413	003003	156.654	156.654	001001	148.999	150	009010	181.045	183.059	002003	331.997	331.997	004004	207.462	207.462	006006	172.74	180.757	001005	186.358	186.358	001001	206.902	206.902	003003	MpunCOIbF-Mustelus_COIR	180			A	73
Mp6_6.9_E13	201.503	201.503	001001	224.174	224.174	001001	281.694	281.694	004004	197.265	197.265	002002	198.587	198.587	003003	156.658	156.658	001001	147.77	149.889	008010	181.07	181.07	002002	332.065	332.065	004004	205.534	207.504	005006	180.78	184.726	005007	186.358	186.358	001001	206.847	206.847	003003	MpunCOIbF-Mustelus_COIR	180			A	67
Mp6_6.9_E14	201.585	201.585	001001	224.18	224.18	001001	280.704	281.738	003004	197.29	197.29	002002	198.599	198.599	003003	156.692	156.692	001001	147.793	150	008010	181.113	183.111	002003	332.16	332.16	004004	207.514	207.514	006006	180.827	184.82	005007	186.358	186.358	001001	206.957	206.957	003003	MpunCOIbF-Mustelus_COIR	180			A	52
Mp6_6.9_E15	201.488	201.488	001001	224.113	224.113	001001	281.696	281.696	004004	197.216	197.216	002002	198.424	198.424	003003	156.655	156.655	001001	149.008	151.15	009011	181.117	183.02	002003	332.188	332.188	004004	205.467	207.505	005006	172.772	184.823	001007	186.358	186.358	001001	206.949	206.949	003003	MpunCOIbF-Mustelus_COIR	180			A	53
Mp6_6.9_E16	201.496	201.496	001001	224.228	224.228	001001	281.683	281.683	004004	197.19	197.19	002002	198.503	198.503	003003	156.551	156.551	001001	147.775	150	008010	182.964	182.964	003003	332.143	332.143	004004	207.467	207.467	006006	172.644	184.686	001007	186.358	186.358	001001	206.814	206.814	003003	MpunCOIbF-Mustelus_COIR	180			A	56
Mp6_6.9_E17	201.582	201.582	001001	224.222	224.222	001001	281.708	281.708	004004	197.301	197.301	002002	198.512	198.512	003003	156.654	156.654	001001	147.885	150	008010	181.156	183.064	002003	332.14	332.14	004004	205.57	207.52	005006	172.793	172.793	001001	186.358	186.358	001001	206.963	206.963	003003	MpunCOIbF-Mustelus_COIR	180			A	43
Mp6_6.9_E18	201.495	201.495	001001	224.212	224.212	001001	281.67	281.67	004004	197.198	197.198	002002	198.507	198.507	003003	156.557	156.557	001001	147.882	151.267	008011	181.089	183.102	002003	332.064	332.064	004004	205.506	207.466	005006	172.876	172.876	001001	186.358	186.358	001001	206.906	206.906	003003	MpunCOIbF-Mustelus_COIR	180			A	70
Mp6_6.9_E19	201.572	201.572	001001	224.263	224.263	001001	280.741	281.768	003004	197.409	197.409	002002	198.613	198.613	003003	156.694	156.694	001001	147.903	151.255	008011	181.224	183.118	002003	332.003	332.003	004004	205.53	207.559	005006	172.822	184.912	001007	186.358	186.358	001001	206.913	206.913	003003	MpunCOIbF-Mustelus_COIR	180			A	41
Mp6_6.9_E20	201.487	201.487	001001	224.283	224.283	001001	280.65	281.682	003004	197.299	197.299	002002	198.418	198.418	003003	156.693	156.693	001001	147.812	150	008010	183.072	183.072	003003	332.143	332.143	004004	203.505	207.472	004006	172.799	180.804	001005	186.358	186.358	001001	206.918	206.918	003003	MpunCOIbF-Mustelus_COIR	180			A	58
Mp6_6.9_E21	201.579	201.579	001001	224.363	224.363	001001	280.714	281.743	003004	197.299	197.299	002002	198.511	198.511	003003	156.693	156.693	001001	148.999	150	009010	183.016	183.016	003003	332.155	332.155	004004	205.477	207.427	005006	172.768	172.768	001001	186.358	186.358	001001	206.87	206.87	003003	MpunCOIbF-Mustelus_COIR	180			A	67
Mp6_6.9_E22	201.49	201.49	001001	224.231	224.231	001001	281.752	281.752	004004	197.291	197.291	002002	198.507	198.507	003003	156.591	156.591	001001	148.896	149.89	009010	183.056	183.056	003003	332.062	332.062	004004	203.537	205.491	004005	172.756	172.756	001001	186.358	186.358	001001	206.888	206.888	003003	MpunCOIbF-Mustelus_COIR	180			A	74
Mp6_6.9_E23	201.58	201.58	001001	224.276	224.276	001001	281.712	281.712	004004	197.299	197.299	002002	198.511	198.511	003003	156.698	156.698	001001	150	151.15	010011	181.113	183.016	002003	332.175	332.175	004004			000000	172.768	180.827	001005	186.358	186.358	001001	206.87	206.87	003003	MpunCOIbF-Mustelus_COIR	180			B	65
Mp6_6.9_E24	201.488	201.488	001001	224.212	224.212	001001	281.665	281.665	004004	197.309	197.309	002002	198.702	198.702	003003	156.757	156.757	001001	148.898	150	009010	181.061	181.061	002002	332.16	332.16	004004	203.528	205.57	004005	180.774	184.777	005007	186.358	186.358	001001	206.963	206.963	003003	MpunCOIbF-Mustelus_COIR	180			A	49
Mp6_6.9_E25	201.492	201.492	001001	224.28	224.28	001001	280.672	281.708	003004	197.3	197.3	002002	198.605	198.605	003003	156.654	156.654	001001	149.111	151.257	009011	181.058	182.966	002003	332.146	332.146	004004	207.528	207.528	006006	172.791	180.771	001005	186.358	186.358	001001	206.877	206.877	003003	MpunCOIbF-Mustelus_COIR	180			A	60
Mp6_6.9_E26	201.577	201.577	001001	224.225	224.225	001001	281.776	281.776	004004	197.3	197.3	002002	198.512	198.512	003003	156.693	156.693	001001	150	151.254	010011	181.118	183.022	002003	332.207	332.207	004004	205.554	207.591	005006	172.773	180.832	001005	186.358	186.358	001001	206.943	206.943	003003	MpunCOIbF-Mustelus_COIR	180			A	64
Mp6_6.9_E27	201.594	201.594	001001	224.216	224.216	001001	281.759	281.759	004004	197.368	197.368	002002	198.591	198.591	003003	156.55	156.55	001001	147.882	151.267	008011	181.124	183.045	002003	332.049	332.049	004004	203.461	205.52	004005	172.795	172.795	001001	186.358	186.358	001001	206.83	206.83	003003	MpunCOIbF-Mustelus_COIR	180			A	72
Mp6_6.9_E28			000000			000000			000000			000000			000000	156.654	156.654	001001	149.889	151.162	010011	181.124	183.045	002003	331.948	331.948	004004			000000	172.698	180.739	001005	186.358	186.358	001001	206.835	206.835	003003	MpunCOIbF-Mustelus_COIR	180			B	39
Mp6_6.9_E29	201.506	201.506	001001	224.213	224.213	001001	281.69	281.69	004004	197.209	197.209	002002	198.398	198.398	003003	156.555	156.555	001001	148.989	151.269	009011	181.11	183.041	002003	331.994	331.994	004004			000000	172.743	180.723	001005	186.358	186.358	001001	206.861	206.861	003003	MpunCOIbF-Mustelus_COIR	180			A	45
Mp6_6.9_E30	201.585	201.585	001001	224.367	224.367	001001	281.644	281.644	004004	197.282	197.282	002002	198.501	198.501	003003	156.692	156.692	001001	147.885	151.257	008011	181.151	183.059	002003	332.012	332.012	004004	207.449	207.449	006006	172.691	180.769	001005	186.358	186.358	001001	206.89	206.89	003003	MpunCOIbF-Mustelus_COIR	180			A	44
Mp7_6.9	201.635	201.635	001001	224.368	224.368	001001	281.953	281.953	004004	197.218	197.218	002002	198.658	198.658	003003	156.692	156.692	001001	147.988	150.111	008010	181.082	181.082	002002	331.905	331.905	004004	205.501	207.466	005006	172.722	184.723	001007	186.436	186.436	001001	206.876	208.94	003005	MpunCOIbF-Mustelus_COIR	180
Mp7_6.9_E1	201.491	201.491	001001	224.151	224.151	001001	281.691	281.691	004004	197.197	197.197	002002	198.506	198.506	003003	156.597	156.597	001001	147.793	149.89	008010	181.113	183.016	002003	328.161	332.14	002004	203.432	207.421	004006	184.725	184.725	007007	186.436	186.436	001001	206.865	208.906	003005	MpunCOIbF-Mustelus_COIR	180			A	46
Mp7_6.9_E2	201.405	201.405	001001	224.18	224.18	001001	281.743	281.743	004004	197.107	197.107	002002	198.602	198.602	003003	156.614	156.614	001001	149.889	149.889	010010	181.129	183.051	002003	328.119	332.113	002004	207.475	207.475	006006	172.702	180.744	001005	186.436	186.436	001001	206.914	208.877	003005	MpunCOIbF-Mustelus_COIR	180			A	40
Mp7_6.9_E3	201.491	201.491	001001	224.151	224.151	001001	281.691	281.691	004004	197.207	197.207	002002	198.512	198.512	003003	156.552	156.552	001001	150	150	010010	181.14	181.14	002002	328.117	332.112	002004	203.538	207.449	004006	184.768	184.768	007007	186.436	186.436	001001	206.89	206.89	003003	MpunCOIbF-Mustelus_COIR	180			A	44
Mp7_6.9_E4	201.499	201.499	001001	224.186	224.186	001001	281.713	281.713	004004	197.2	197.2	002002	198.508	198.508	003003	156.62	156.62	001001	149.889	149.889	010010	181.128	183.049	002003	326.109	332.015	001004	205.429	207.488	005006	172.701	184.774	001007	186.436	186.436	001001	206.833	206.833	003003	MpunCOIbF-Mustelus_COIR	180			A	35
Mp7_6.9_E5	201.577	205.38	001003	224.231	224.231	001001	281.747	281.747	004004	197.308	197.308	002002	198.609	198.609	003003	156.592	156.592	001001	147.904	150	008010	181.165	181.165	002002	332.16	332.16	004004	203.522	207.508	004006	172.744	184.862	001007	186.436	186.436	001001	206.859	206.859	003003	MpunCOIbF-Mustelus_COIR	180			B	41
Mp7_6.9_E6	201.585	201.585	001001	224.267	224.267	001001			000000	197.3	197.3	002002	198.512	198.512	003003	156.552	156.552	001001	147.789	149.89	008010	181.192	181.192	002002	326.231	332.127	001004	203.538	207.449	004006	180.81	184.811	005007	186.436	186.436	001001	206.89	206.89	003003	MpunCOIbF-Mustelus_COIR	180			A	39
Mp7_6.9_E7	201.491	201.491	001001	224.151	224.151	001001	281.691	281.691	004004	197.197	197.197	002002	198.413	198.413	003003	156.597	156.597	001001	149.89	149.89	010010	181.14	181.14	002002	326.105	332.012	001004	203.541	207.455	004006	172.752	180.853	001005	186.436	186.436	001001	206.896	206.896	003003	MpunCOIbF-Mustelus_COIR	180			A	30
Mp7_6.9_E8	201.585	205.408	001003	224.254	224.254	001001	280.705	280.705	003003	197.293	197.293	002002	198.508	198.508	003003	156.551	156.551	001001	147.77	150	008010	181.139	181.139	002002	332.128	332.128	004004	203.451	207.369	004006	172.751	172.751	001001	186.436	186.436	001001	206.809	208.862	003005	MpunCOIbF-Mustelus_COIR	180			B	40
Mp7_6.9_E9	201.583	205.307	001003	224.228	224.228	001001	280.74	280.74	003003	197.29	197.29	002002	198.506	198.506	003003	156.591	156.591	001001	147.794	149.89	008010	181.1	183.013	002003	332.011	332.011	004004	203.537	205.493	004005	172.717	184.731	001007	186.436	186.436	001001	206.889	208.938	003005	MpunCOIbF-Mustelus_COIR	180			B	43
Mp7_6.9_E10	201.492	201.492	001001	224.173	224.173	001001	281.768	281.768	004004	197.196	197.196	002002	198.6	198.6	003003	156.591	156.591	001001	147.885	147.885	008008	181.098	183.011	002003	332.092	332.092	004004	203.541	205.498	004005	172.715	184.728	001007	186.436	186.436	001001	206.897	206.897	003003	MpunCOIbF-Mustelus_COIR	180			B	45
Mp7_6.9_E11	201.587	201.587	001001	224.196	224.196	001001	281.751	281.751	004004	197.282	197.282	002002	198.501	198.501	003003	156.596	156.596	001001	147.886	150.105	008010	181.043	182.961	002003	326.176	332.094	001004	203.551	205.513	004005	180.755	184.778	005007	186.436	186.436	001001	206.915	208.878	003005	MpunCOIbF-Mustelus_COIR	180			A	34
Mp7_6.9_E12	201.577	201.577	001001	224.225	224.225	001001	281.683	281.683	004004	197.3	197.3	002002	198.512	198.512	003003	156.698	156.698	001001	150	150	010010	180.965	180.965	002002	326.217	332.175	001004	203.53	207.526	004006	184.872	184.872	007007	186.436	186.436	001001	206.876	206.876	003003	MpunCOIbF-Mustelus_COIR	180			A	31
Mp7_6.9_E13	201.501	201.501	001001	224.135	224.135	001001	281.698	281.698	004004	197.273	197.273	002002	198.403	198.403	003003	156.556	156.556	001001	147.77	149.889	008010	181.124	183.045	002003	326.091	332.044	001004	203.464	205.43	004005	172.698	184.77	001007	186.436	186.436	001001	206.835	206.835	003003	MpunCOIbF-Mustelus_COIR	180			A	31
Mp7_6.9_E14	201.502	201.502	001001	224.151	224.151	001001	281.712	281.712	004004	197.188	197.188	002002	198.408	198.408	003003	156.659	156.659	001001	147.774	149.889	008010	181.082	183.005	002003	328.019	331.948	002004	207.397	207.397	006006	184.636	184.636	007007	186.436	186.436	001001	206.835	208.896	003005	MpunCOIbF-Mustelus_COIR	180			A	26
Mp7_6.9_E15	201.506	201.506	001001	224.125	224.125	001001	281.66	281.66	004004	197.17	197.17	002002	198.398	198.398	003003	156.555	156.555	001001	149.889	149.889	010010	181.108	181.108	002002	332.016	332.016	004004	203.48	207.432	004006	172.742	184.774	001007	186.436	186.436	001001	206.867	206.867	003003	MpunCOIbF-Mustelus_COIR	180			B	29
Mp7_6.9_E16	201.581	201.581	001001	224.199	224.199	001001	281.726	281.726	004004	197.299	197.299	002002	198.511	198.511	003003	156.591	156.591	001001	150	150	010010	181.192	183.1	002003	328.114	332.012	002004	205.493	207.449	005006	172.825	180.81	001005	186.436	186.436	001001	206.89	208.939	003005	MpunCOIbF-Mustelus_COIR	180			A	32
Mp7_6.9_E17	201.585	201.585	001001	224.18	224.18	001001	281.644	281.644	004004	197.292	197.292	002002	198.507	198.507	003003	156.659	156.659	001001	150	150	010010	181.113	181.113	002002	332.14	332.14	004004	203.432	207.421	004006	172.768	184.725	001007	186.436	186.436	001001	206.865	206.865	003003	MpunCOIbF-Mustelus_COIR	180			B	25
Mp7_6.9_E18	201.501	201.501	001001	224.218	224.218	001001	280.798	280.798	003003	197.275	197.275	002002	198.592	198.592	003003	156.556	156.556	001001	147.77	147.77	008008	181.128	183.049	002003	332.015	332.015	004004	203.463	207.394	004006	172.701	184.774	001007	186.436	186.436	001001	206.833	208.892	003005	MpunCOIbF-Mustelus_COIR	180			B	26
Mp7_6.9_E19	201.492	201.492	001001	224.174	224.174	001001	280.829	280.829	003003	197.282	197.282	002002	198.595	198.595	003003	156.596	156.596	001001	147.79	150	008010	181.138	183.05	002003	326.012	332.014	001004	203.454	207.375	004006	184.766	184.766	007007	186.436	186.436	001001	206.815	206.815	003003	MpunCOIbF-Mustelus_COIR	180			A	26
Mp7_6.9_E20	201.406	201.406	001001	224.202	224.202	001001	281.725	281.725	004004	197.275	197.275	002002	198.686	198.686	003003	156.658	156.658	001001	150	150	010010	181.029	183.047	002003	326.111	332.017	001004	207.408	207.408	006006	184.676	184.676	007007	186.436	186.436	001001	206.845	208.815	003005	MpunCOIbF-Mustelus_COIR	180			A	18
Mp7_6.9_E21	201.484	205.288	001003	224.151	224.151	001001	280.655	280.655	003003	197.214	197.214	002002	198.516	198.516	003003	156.693	156.693	001001	147.812	149.891	008010	181.112	181.112	002002	332.046	332.046	004004	203.528	205.478	004005	172.574	172.574	001001	186.436	186.436	001001	206.871	206.871	003003	MpunCOIbF-Mustelus_COIR	180			B	45
Mp7_6.9_E22	201.492	205.317	001003	224.18	224.18	001001	281.738	281.738	004004	197.196	197.196	002002	198.412	198.412	003003	156.591	156.591	001001	147.797	150	008010	181.075	181.075	002002	332.06	332.06	004004	203.521	207.414	004006	172.638	184.689	001007	186.436	186.436	001001	206.857	208.897	003005	MpunCOIbF-Mustelus_COIR	180			B	44
Mp7_6.9_E23	201.585	201.585	001001	224.173	224.173	001001	281.768	281.768	004004	197.3	197.3	002002	198.512	198.512	003003	156.654	156.654	001001	147.79	149.89	008010	181.138	181.138	002002	332.014	332.014	004004	203.454	205.415	004005	172.75	184.766	001007	186.436	186.436	001001	206.815	206.815	003003	MpunCOIbF-Mustelus_COIR	180			B	35
Mp7_6.9_E24	201.57	205.36	001003	224.22	224.22	001001	281.71	281.71	004004	197.32	197.32	002002	198.43	198.43	003003	156.69	156.69	001001	147.79	147.79	008008	181.184	181.184	002002	332.049	332.049	004004	203.547	205.507	004005	172.777	172.777	001001	186.436	186.436	001001	206.907	206.907	003003	MpunCOIbF-Mustelus_COIR	180			B	30
Mp7_6.9_E25	201.587	201.587	001001	224.203	224.203	001001	280.779	280.779	003003	197.292	197.292	002002	198.694	198.694	003003	156.659	156.659	001001	147.703	149.891	008010	181.114	181.114	002002	331.982	331.982	004004	203.527	207.426	004006	172.673	172.673	001001	186.436	186.436	001001	206.869	208.912	003005	MpunCOIbF-Mustelus_COIR	180			B	31
Mp7_6.9_E26	201.587	205.415	001003	224.29	224.29	001001	280.811	280.811	003003	197.105	197.105	002002	198.507	198.507	003003	156.449	156.449	001001	150	150	010010	181.098	183.011	002003	332.018	332.018	004004	203.541	205.498	004005	172.521	172.521	001001	186.436	186.436	001001	206.897	208.948	003005	MpunCOIbF-Mustelus_COIR	180			B	36
Mp7_6.9_E27	201.494	201.494	001001	224.203	224.203	001001	280.78	280.78	003003	197.3	197.3	002002	198.605	198.605	003003	156.552	156.552	001001	147.789	149.89	008010	181.181	181.181	002002	326.079	332.093	001004	203.547	205.508	004005	172.775	180.797	001005	186.436	186.436	001001	206.909	208.963	003005	MpunCOIbF-Mustelus_COIR	180			A	40
Mp7_6.9_E28	201.579	201.579	001001	224.177	224.177	001001	281.743	281.743	004004	197.31	197.31	002002	198.61	198.61	003003	156.655	156.655	001001	147.794	150.105	008010	181.059	181.059	002002	328.213	332.176	002004	205.487	207.44	005006	180.677	184.776	005007	186.436	186.436	001001	206.882	206.882	003003	MpunCOIbF-Mustelus_COIR	180			A	39
Mp7_6.9_E29	201.597	201.597	001001	224.268	224.268	001001	280.747	280.747	003003	197.265	197.265	002002	198.492	198.492	003003	156.555	156.555	001001	149.89	149.89	010010	181.177	181.177	002002	331.948	331.948	004004	203.458	207.384	004006	172.772	184.814	001007	186.436	186.436	001001	206.823	206.823	003003	MpunCOIbF-Mustelus_COIR	180			B	28
Mp9_6.9	201.636	201.636	001001	224.281	224.281	001001	281.899	281.899	004004	197.114	197.114	002002	198.558	198.558	003003	156.477	156.477	001001	150.112	150.112	010010	181.164	183.092	002003	331.747	331.747	004004	205.434	207.411	005006	172.676	184.711	001007	186.427	186.427	001001	206.818	206.818	003003	MpunCOIbF-Mustelus_COIR	180
Mp9_6.9_E1	201.503	201.503	001001	224.174	224.174	001001	280.558	280.558	003003	197.179	197.179	002002	198.403	198.403	003003	156.658	156.658	001001	148.886	149.889	009010	181.177	181.177	002002	331.948	331.948	004004	203.458	207.384	004006	184.719	184.719	007007	186.436	186.436	001001	206.823	206.823	003003	MpunCOIbF-Mustelus_COIR	180			A	46
Mp9_6.9_E2	201.506	201.506	001001	224.22	224.22	001001	280.71	280.71	003003	197.275	197.275	002002	198.592	198.592	003003	156.619	156.619	001001	148.886	149.889	009010	181.108	183.04	002003	331.899	331.899	004004	197.548	207.432	001006	184.677	184.677	007007	186.436	186.436	001001	206.773	206.773	003003	MpunCOIbF-Mustelus_COIR	180			A	45
Mp9_6.9_E3	201.59	201.59	001001	224.161	224.161	001001	280.617	281.656	003004	197.376	197.376	002002	198.502	198.502	003003	156.551	156.551	001001	148.898	150	009010	181.109	181.109	002002	332.011	332.011	004004	197.493	205.391	001005	184.721	184.721	007007	186.436	186.436	001001	206.785	206.785	003003	MpunCOIbF-Mustelus_COIR	180			A	51
Mp9_6.9_E4	201.496	201.496	001001	224.241	224.241	001001	280.775	280.775	003003	197.291	197.291	002002	198.507	198.507	003003	156.659	156.659	001001	147.793	149.89	008010	181.115	183.019	002003	331.945	331.945	004004	197.587	207.506	001006	184.727	184.727	007007	186.436	186.436	001001	206.857	206.857	003003	MpunCOIbF-Mustelus_COIR	180			A	47
Mp9_6.9_E5	201.595	201.595	001001	224.225	224.225	001001	281.708	281.708	004004	197.266	197.266	002002	198.587	198.587	003003	156.555	156.555	001001	148.886	149.889	009010	181.085	181.085	002002	332.014	332.014	004004	203.457	205.419	004005	172.678	184.723	001007	186.436	186.436	001001	206.821	206.821	003003	MpunCOIbF-Mustelus_COIR	180			A	34
Mp9_6.9_E6	201.494	201.494	001001	224.196	224.196	001001	280.717	280.717	003003	197.198	197.198	002002	198.694	198.694	003003	156.551	156.551	001001	147.774	150	008010	181.098	183.011	002003	332.013	332.013	004004	197.571	207.462	001006	184.728	184.728	007007	186.436	186.436	001001	206.809	206.809	003003	MpunCOIbF-Mustelus_COIR	180			A	51
Mp9_6.9_E7	201.406	201.406	001001	224.202	224.202	001001	280.784	280.784	003003	197.191	197.191	002002	198.691	198.691	003003	156.62	156.62	001001	147.654	149.888	008010	181.169	183.09	002003	331.999	331.999	004004	197.575	207.482	001006	184.909	184.909	007007	186.436	186.436	001001	206.827	206.827	003003	MpunCOIbF-Mustelus_COIR	180			A	50
Mp9_6.9_E8	201.581	201.581	001001	224.299	224.299	001001	280.945	280.945	003003	197.309	197.309	002002	198.517	198.517	003003	156.655	156.655	001001	147.792	150	008010	181.165	181.165	002002	332.045	332.045	004004	197.594	207.508	001006	172.744	184.768	001007	186.436	186.436	001001	206.859	206.859	003003	MpunCOIbF-Mustelus_COIR	180			A	39
Mp9_6.9_E9	201.584	201.584	001001	224.258	224.258	001001	281.631	281.631	004004	197.3	197.3	002002	198.512	198.512	003003	156.654	156.654	001001	147.794	150	008010	181.098	181.098	002002	331.976	331.976	004004	205.498	207.456	005006	172.715	184.728	001007	186.436	186.436	001001	206.897	208.855	003005	MpunCOIbF-Mustelus_COIR	180			B	33
Mp9_6.9_E10	201.585	201.585	001001	224.174	224.174	001001	280.641	280.641	003003	197.282	197.282	002002	198.502	198.502	003003	156.697	156.697	001001	147.774	150	008010	181.099	181.099	002002	331.996	331.996	004004	203.445	205.493	004005	172.716	184.729	001007	186.436	186.436	001001	206.89	206.89	003003	MpunCOIbF-Mustelus_COIR	180			-	32		alleles do not allow to determine the paternity
Mp9_6.9_E11	201.496	201.496	001001	224.141	224.141	001001	280.713	281.747	003004	197.198	197.198	002002	198.414	198.414	003003	156.659	156.659	001001	147.774	150	008010	181.1	183.013	002003	331.949	331.949	004004	197.478	205.408	001005	184.731	184.731	007007	186.436	186.436	001001	206.807	206.807	003003	MpunCOIbF-Mustelus_COIR	180			A	35
Mp9_6.9_E12	201.59	201.59	001001	224.248	224.248	001001	281.686	281.686	004004	197.283	197.283	002002	198.596	198.596	003003	156.653	156.653	001001	147.793	150	008010	181.11	183.014	002003	332.026	332.026	004004	207.435	207.435	006006	172.669	172.669	001001	186.436	186.436	001001	206.877	206.877	003003	MpunCOIbF-Mustelus_COIR	180			B	46
Mp9_6.9_E13	201.587	201.587	001001	224.203	224.203	001001	281.721	281.721	004004	197.292	197.292	002002	198.507	198.507	003003	156.654	156.654	001001	148.895	149.89	009010	181.192	181.192	002002	332.012	332.012	004004	197.588	207.449	001006	172.728	184.811	001007	186.436	186.436	001001	206.89	206.89	003003	MpunCOIbF-Mustelus_COIR	180			A	44
Mp9_6.9_E14	201.494	205.322	001003	224.296	224.296	001001	281.815	281.815	004004	197.232	197.232	002002	198.512	198.512	003003	156.756	156.756	001001	147.793	149.89	008010	181.11	181.11	002002	332.142	332.142	004004	197.958	207.435	001006	172.669	172.669	001001	186.436	186.436	001001	206.784	208.923	003005	MpunCOIbF-Mustelus_COIR	180			A	39
Mp9_6.9_E15	201.488	201.488	001001	224.286	224.286	001001	281.755	281.755	004004	197.291	197.291	002002	198.694	198.694	003003	156.698	156.698	001001	148.895	150	009010	181.153	183.056	002003	332.046	332.046	004004	203.435	205.478	004005	184.857	184.857	007007	186.436	186.436	001001	206.871	206.871	003003	MpunCOIbF-Mustelus_COIR	180			A	50
Mp9_6.9_E16	201.505	201.505	001001	224.203	224.203	001001	280.601	280.601	003003	197.18	197.18	002002	198.498	198.498	003003	156.619	156.619	001001	148.896	149.89	009010	181.125	183.047	002003	332.043	332.043	004004	203.554	205.519	004005	184.772	184.772	007007	186.436	186.436	001001	206.923	206.923	003003	MpunCOIbF-Mustelus_COIR	180			A	50
Mp9_6.9_E17	201.506	201.506	001001	224.314	224.314	001001	281.66	281.66	004004	197.264	197.264	002002	198.398	198.398	003003	156.55	156.55	001001	149.89	149.89	010010	181.177	181.177	002002	331.942	331.942	004004	207.39	207.39	006006	172.674	172.674	001001	186.436	186.436	001001	206.829	208.888	003005	MpunCOIbF-Mustelus_COIR	180			B	43
Mp9_6.9_E18	201.602	201.602	001001	224.148	224.148	001001	280.597	281.642	003004	197.256	197.256	002002	198.487	198.487	003003	156.657	156.657	001001	147.771	149.889	008010	181.161	183.088	002003	332.016	332.016	004004	203.477	207.426	004006	172.717	184.721	001007	186.436	186.436	001001	206.862	206.862	003003	MpunCOIbF-Mustelus_COIR	180			-	35		alleles do not allow to determine the paternity
Mp9_6.9_E19	201.594	201.594	001001	224.222	224.222	001001	281.729	281.729	004004	197.263	197.263	002002	198.491	198.491	003003	156.595	156.595	001001			000000	181.11	181.11	002002	332.011	332.011	004004			000000	184.722	184.722	007007	186.436	186.436	001001	206.779	206.779	003003	MpunCOIbF-Mustelus_COIR	180			A	30
Mp9_6.9_E20	201.498	201.498	001001	224.264	224.264	001001	281.699	281.699	004004	197.283	197.283	002002	198.502	198.502	003003	156.659	156.659	001001	147.813	149.891	008010	181.115	183.019	002003	331.945	331.945	004004	203.521	207.506	004006	172.674	184.727	001007	186.436	186.436	001001	206.857	206.857	003003	MpunCOIbF-Mustelus_COIR	180			-	31		alleles do not allow to determine the paternity
Mp9_6.9_E21	201.503	201.503	001001	224.161	224.161	001001	280.621	281.66	003004	197.182	197.182	002002	198.405	198.405	003003	156.619	156.619	001001	147.77	149.889	008010	181.085	181.085	002002	332.014	332.014	004004	197.573	205.419	001005	184.723	184.723	007007	186.436	186.436	001001	206.821	206.821	003003	MpunCOIbF-Mustelus_COIR	180			A	38
Mp9_6.9_E22	201.496	201.496	001001	224.242	224.242	001001	280.681	281.716	003004	197.283	197.283	002002	198.69	198.69	003003	156.557	156.557	001001	147.79	149.89	008010	181.139	181.139	002002	331.997	331.997	004004	197.58	207.456	001006	172.751	184.767	001007	186.436	186.436	001001	206.803	206.803	003003	MpunCOIbF-Mustelus_COIR	180			A	42
Mp9_6.9_E23	201.41	201.41	001001	224.264	224.264	001001	280.667	281.704	003004	197.077	197.077	002002	198.681	198.681	003003	156.555	156.555	001001	148.887	150	009010	181.126	183.048	002003	331.979	331.979	004004	197.565	207.395	001006	172.7	184.677	001007	186.436	186.436	001001	206.834	206.834	003003	MpunCOIbF-Mustelus_COIR	180			A	31
Mp9_6.9_E24	201.583	201.583	001001	224.235	224.235	001001	280.802	280.802	003003	197.103	197.103	002002	198.506	198.506	003003	156.698	156.698	001001	148.897	150	009010	181.068	183.062	002003	332.026	332.026	004004	203.432	207.422	004006	184.766	184.766	007007	186.436	186.436	001001	206.865	206.865	003003	MpunCOIbF-Mustelus_COIR	180			A	42
Mp9_6.9_E25	201.588	201.588	001001	224.319	224.319	001001	281.704	281.704	004004	197.385	197.385	002002	198.507	198.507	003003	156.654	156.654	001001	149.89	149.89	010010	181.233	181.233	002002	331.977	331.977	004004	203.544	207.463	004006	172.75	172.75	001001	186.436	186.436	001001	206.903	206.903	003003	MpunCOIbF-Mustelus_COIR	180			B	42
Mp9_6.9_E26	201.496	205.331	001003	224.335	224.335	001001	281.716	281.716	004004	197.273	197.273	002002	198.497	198.497	003003	156.595	156.595	001001	149.889	149.889	010010	181.098	183.011	002003	332.013	332.013	004004	205.41	207.462	005006	172.715	172.715	001001	186.436	186.436	001001	206.809	208.862	003005	MpunCOIbF-Mustelus_COIR	180			B	36
Mp1_21.9	201.449	201.449	001001	224.354	224.354	001001			000000	197.308	197.308	002002	198.752	198.752	003003	156.44	156.44	001001	149.092	150	009010	181.108	183.041	002003	325.81	331.831	001004	197.617	207.51	001006	184.766	184.766	007007	186.386	186.386	001001	206.917	206.917	003003	MpunCOIbF-Mustelus_COIR	180
Mp1_21.9_E1	201.818	201.818	001001	224.65	224.65	001001	281.137	281.137	003003	197.63	197.63	002002	198.725	198.725	003003	156.801	156.801	001001	148.976	150	009010	181.111	183.065	002003	326.185	332.087	001004	197.623	205.511	001005	184.819	184.819	007007	186.436	186.436	001001	206.937	206.937	003003	MpunCOIbF-Mustelus_COIR	180			A	77
Mp1_21.9_E2	201.811	201.811	001001	224.651	224.651	001001	282.209	282.209	004004	197.729	197.729	002002	198.729	198.729	003003	156.802	156.802	001001	149.092	149.092	009009	181.222	181.222	002002	326.114	328.054	001002	197.621	203.509	001004	184.728	184.728	007007	186.436	186.436	001001	206.829	206.829	003003	MpunCOIbF-Mustelus_COIR	180			A	74
Mp1_21.9_E3	201.725	201.725	001001	224.536	224.536	001001	282.252	282.252	004004	197.546	197.546	002002	198.638	198.638	003003	156.802	156.802	001001	148.968	150	009010	181.036	181.036	002002	326.077	328.036	001002	197.502	205.367	001005	184.675	184.675	007007	186.436	186.436	001001	206.805	206.805	003003	MpunCOIbF-Mustelus_COIR	180			A	78
Mp1_21.9_E4	201.8	201.8	001001	224.676	224.676	001001	281.235	281.235	003003	197.658	197.658	002002	198.74	198.74	003003	156.833	156.833	001001	148.99	150	009010	181.057	182.993	002003	326.126	332.068	001004	197.541	205.464	001005	184.732	184.732	007007	186.436	186.436	001001	206.878	206.878	003003	MpunCOIbF-Mustelus_COIR	180			A	61
Mp1_21.9_E5	201.795	201.795	001001	224.602	224.602	001001	281.225	281.225	003003	197.666	197.666	002002	198.654	198.654	003003	156.834	156.834	001001	148.987	150	009010	181.099	181.099	002002	326.126	332.068	001004	203.486	207.443	004006	184.771	184.771	007007	186.436	186.436	001001	206.878	206.878	003003	MpunCOIbF-Mustelus_COIR	180			A	67
Mp1_21.9_E6	201.809	201.809	001001	224.699	224.699	001001	281.222	281.222	003003	197.646	197.646	002002	198.733	198.733	003003	156.9	156.9	001001	148.976	150	009010	181.166	183.115	002003	332.022	332.022	004004	197.535	203.515	001004	184.767	184.767	007007	186.436	186.436	001001	206.841	206.841	003003	MpunCOIbF-Mustelus_COIR	180			A	64
Mp1_21.9_E7	201.806	201.806	001001	224.668	224.668	001001	282.286	282.286	004004	197.653	197.653	002002	198.737	198.737	003003	156.9	156.9	001001	148.979	150	009010	182.934	182.934	003003	328.126	332.055	002004	197.535	203.499	001004	184.874	184.874	007007	186.436	186.436	001001	206.809	206.809	003003	MpunCOIbF-Mustelus_COIR	180			A	70
Mp1_21.9_E8	201.905	201.905	001001	224.669	224.669	001001	281.201	281.201	003003	197.714	197.714	002002	198.812	198.812	003003	156.842	156.842	001001	148.863	149.886	009010	180.999	180.999	002002	326.06	331.972	001004	197.607	203.532	001004	184.629	184.629	007007	186.436	186.436	001001	206.873	206.873	003003	MpunCOIbF-Mustelus_COIR	180			A	72
Mp1_21.9_E9	201.793	201.793	001001	224.594	224.594	001001	282.177	282.177	004004	197.666	197.666	002002	198.654	198.654	003003	156.834	156.834	001001	149.1	149.1	009009	181.155	181.155	002002	328.073	332.081	002004	203.57	207.516	004006	184.818	184.818	007007	186.436	186.436	001001	206.858	206.858	003003	MpunCOIbF-Mustelus_COIR	180			A	60
