# Supplementary material for: Multiple paternity and hybridization in two smooth-hound sharks
Source: Sci Rep. 2015 Aug 10;5:12919. doi: 10.1038/srep12919 (PMC4530440; doi:10.1038/srep12919)
Supplement: Supplementary Dataset 2 [file srep12919-s3.xls]

## Sheet: M. mustelus
Title of data: Mustelus mustelus adults. Microsatellite genotypes and ancillary information.
Description of data: this worksheet contains the microsatellite genotypes of 136 adults specimens genetically identified as M. mustelus and used to provide estimates of the genetic diversity of the species and to test the power to detect multiple paternity. The information on the cytochrome c oxydase subunit I (COI) mtDNA diagnostic fragment is also reported.
The first columns reports the individual ID.
Columns B-AN report the genotypes of the 6 diagnostic microsatellite loci (Mh1, McaB26, Gg20, Mca33, Gg4, MaTJ5) used for species identification and those of the 7 polymorphic microsatellite loci (Mh25, Gg22, MaD2X, Mh9, MaFYP, McaB5,McaB35) used for paternity.
For each locus, the first two columns report raw size in base pairs of each allele and the third column reports genotypes in "repeats", performed automatically with the software FlexiBin version 2. Missing data are represented by '000'.
In column AO we report the species-specific primer pair used to amplify the corresponding species-specific fragment of the cytochrome c oxidase subunit I (COI), as described in Marino et al. 2015
In column AP we report the fragment length in base pair of the corresponding COI product.
ID	Mh1_allele1	Mh1_allele2	Mh1	Mcab26_allele1	McaB26_allel2	McaB26	Gg20_allele1	Gg20_allele2	Gg20	Mca33_allele1	Mca33_allele2	Mca33	Gg4_allele1	Gg4_allele2	Gg4	MaTJ5_allele1	MaTJ5_allele2	MaTJ5	Mh25_allele1	Mh25_allele2	Mh25	Gg22_allele1	Gg22_allele2	Gg22	MaD2X_allele1	MaD2X_allele2	MaD2X	Mh9_allele1	Mh9_allele2	Mh9	MaFYP_allele1	MaFYP_allele2	MaFYP	McaB5_allele1	McaB5_allele2	McaB5	McaB35_allele1	McaB35_allele2	McaB35	COI	COI bp
			repeat 2 bp			repeat 5 bp			repeat 1 bp			repeat 3 bp			repeat 1 bp			repeat 2 bp			repeat 1 bp			repeat 2 bp			repeat 2 bp			repeat 2 bp			repeat 2 bp			repeat 2 bp			repeat 1 bp
Mm02M_11.5	203.471	203.471	002002	229.347	229.347	002002	279.756	279.756	002002	200.096	200.096	003003	197.588	197.588	002002	158.975	158.975	002002	141.048	141.048	002002	234.114	244.442	013018	183.033	185.065	003004	333.789	335.8	005006	248.615	248.615	006006	202.576	208.621	009012	211.595	220.122	008016	Mmus_COIaF-Mustelus_COIR	244
Mm01F_11.5	203.475	203.475	002002	229.308	229.308	002002	279.731	279.731	002002	194.292	200.096	001003	197.587	197.587	002002	158.869	158.869	002002	141.15	141.15	002002	234.14	236.11	013014	181.084	181.084	002002	333.722	335.722	005006	238.278	248.626	001006	206.586	208.651	011012	210.618	210.618	007007	Mmus_COIaF-Mustelus_COIR	244
Mm02F_11.5	203.472	203.472	002002	229.367	229.367	002002	279.687	279.687	002002	194.314	200.193	001003	197.693	197.693	002002	158.96	158.96	002002	142.095	142.095	003003	234.138	244.453	013018	181.186	183.104	002003	333.851	335.842	005006	238.263	248.581	001006	202.548	202.548	009009	210.587	215.883	007012	Mmus_COIaF-Mustelus_COIR	244
Mm07F_11.5	203.482	203.482	002002	224.5	229.36	001002	279.726	279.726	002002	200.097	200.097	003003	197.596	197.596	002002	158.96	158.96	002002	141.023	141.023	002002	234.07	234.07	013013	183.036	183.036	003003	333.805	333.805	005005	248.524	248.524	006006	202.465	208.581	009012	209.469	215.786	006012	Mmus_COIaF-Mustelus_COIR	244
Mm08F_11.5	203.471	203.471	002002	229.26	229.26	002002			000000	200.193	200.193	003003	197.684	197.684	002002	158.975	158.975	002002	141.028	153.43	002013	234.046	244.354	013018	182.941	182.941	003003	333.801	335.808	005006	240.289	248.618	002006	202.472	206.526	009011	210.582	215.826	007012	Mmus_COIaF-Mustelus_COIR	244
Mm01M_14.7	203.472	203.472	002002	229.27	229.27	002002	279.883	279.883	002002	200.193	200.193	003003	197.595	197.595	002002	158.972	158.972	002002	141.056	141.056	002002	223.856	244.397	008018	182.953	185.079	003004	333.798	335.806	005006	238.27	248.55	001006	200.493	208.571	008012	210.641	217.838	007014	Mmus_COIaF-Mustelus_COIR	244
Mm01F_14.7	203.469	203.469	002002	229.155	229.155	002002	279.673	279.673	002002	200.096	200.096	003003	197.604	197.604	002002	158.96	158.96	002002	141.052	141.052	002002	234.103	244.308	013018	183.093	183.093	003003	329.973	333.906	003005	240.344	248.572	002006	200.493	204.541	008010	210.565	217.877	007014	Mmus_COIaF-Mustelus_COIR	244
Mm01M_30.8	203.482	203.482	002002	229.268	229.268	002002	279.692	279.692	002002	200.097	200.097	003003	197.586	197.586	002002	158.975	158.975	002002	141.026	141.026	002002	209.628	227.927	001010	179.299	185.066	001004	333.815	333.815	005005	240.342	248.628	002006	198.522	202.554	007009	210.611	215.822	007012	Mmus_COIaF-Mustelus_COIR	244
Mm02M_30.8	203.385	203.385	002002	224.413	229.074	001002	279.692	279.692	002002	194.387	200.097	001003	197.586	197.586	002002	158.975	158.975	002002	140.931	140.931	002002	244.287	244.287	018018	183.251	185.066	003004	329.786	329.786	003003	238.272	248.628	001006	204.518	206.582	010011	209.53	217.888	006014	Mmus_COIaF-Mustelus_COIR	244
Mm03M_30.8	203.471	203.471	002002	224.515	229.251	001002	279.756	279.756	002002	194.392	200.096	001003	197.588	197.588	002002	158.869	158.869	002002	144.585	144.585	005005	234.042	234.042	013013	183.05	183.05	003003	329.956	335.847	003006	248.626	248.626	006006	204.522	204.522	010010	209.536	218.783	006015	Mmus_COIaF-Mustelus_COIR	244
Mm01F_30.8	203.395	203.395	002002	229.256	229.256	002002			000000	200	200	003003	197.578	197.578	002002	158.869	158.869	002002	141.146	153.54	002013	215.752	223.931	004008	179.298	185.065	001004	330.011	335.827	003006	240.404	240.404	002002	200.492	206.594	008011	215.85	217.919	012014	Mmus_COIaF-Mustelus_COIR	244
Mm02F_30.8	203.475	203.475	002002	229.298	229.298	002002	279.765	279.765	002002	200.096	200.096	003003	197.684	197.684	002002	158.972	158.972	002002	141.026	141.026	002002	244.331	244.331	018018	181.023	181.023	002002	333.816	333.816	005005	248.577	248.577	006006	204.523	208.555	010012	210.622	217.906	007014	Mmus_COIaF-Mustelus_COIR	244
Mm03F_30.8	203.475	203.475	002002	224.545	229.289	001002	279.8	279.8	002002	194.39	200.193	001003	197.587	197.587	002002	158.869	158.869	002002	141.145	141.145	002002	219.796	234.101	006013	183.147	185.064	003004	333.917	335.819	005006	238.249	248.626	001006	200.492	200.492	008008	210.632	217.923	007014	Mmus_COIaF-Mustelus_COIR	244
Mm04F_30.8	203.451	203.451	002002	229.274	229.274	002002	279.777	279.777	002002	194.409	200.192	001003	197.595	197.595	002002	158.883	158.883	002002	141.145	141.145	002002	223.911	244.332	008018	181.241	185.06	002004	329.874	333.868	003005	248.558	248.558	006006	204.602	208.619	010012	209.5	211.558	006008	Mmus_COIaF-Mustelus_COIR	244
Mm05F_30.8	203.489	203.489	002002	229.13	229.13	002002	279.651	279.651	002002	194.45	194.45	001001	197.668	197.668	002002	158.871	158.871	002002	141.052	141.052	002002	227.95	244.44	010018	183.294	183.294	003003	329.906	333.865	003005	238.278	240.365	001002	204.554	204.554	010010	210.596	211.587	007008	Mmus_COIaF-Mustelus_COIR	244
Mm06F_30.8	203.405	203.405	002002	224.458	229.244	001002	279.67	279.67	002002	194.255	200.097	001003	197.571	197.571	002002	158.855	158.855	002002	140.931	140.931	002002	234.072	236.156	013014	184.765	184.765	004004	329.825	333.776	003005	238.24	248.668	001006	202.472	206.528	009011	213.655	218.804	010015	Mmus_COIaF-Mustelus_COIR	244
Mm07F_30.8	203.409	203.409	002002	224.392	229.283	001002			000000	200	200	003003	197.571	197.571	002002	158.857	158.857	002002	141.023	141.023	002002	244.307	246.399	018019	181.295	185.061	002004	333.734	333.734	005005	248.591	248.591	006006	204.46	204.46	010010	209.517	215.769	006012	Mmus_COIaF-Mustelus_COIR	244
Mm08F_30.8	203.383	203.383	002002	229.259	229.259	002002	279.642	279.642	002002	200.097	200.097	003003	197.586	197.586	002002	158.972	158.972	002002	141.031	141.031	002002	234.099	234.099	013013	181.139	183.057	002003	333.709	333.709	005005	248.58	248.58	006006	202.453	206.575	009011	217.87	217.87	014014	Mmus_COIaF-Mustelus_COIR	244
Mm09F_30.8	203.382	203.382	002002	229.24	229.24	002002			000000	200.097	200.097	003003	197.586	197.586	002002	158.869	158.869	002002	141.03	141.03	002002	223.83	244.453	008018	181.143	183.061	002003	333.851	335.842	005006	238.263	240.326	001002	204.607	208.626	010012	209.508	217.943	006014	Mmus_COIaF-Mustelus_COIR	244
Mm01M_13.9	203.475	203.475	002002	224.463	229.308	001002	279.633	279.633	002002	200.096	200.096	003003	197.596	197.596	002002	158.96	158.96	002002	141.03	141.03	002002	234.065	234.065	013013	179.216	183.059	001003	333.827	333.827	005005	240.361	240.361	002002	202.549	208.628	009012	210.59	210.59	007007	Mmus_COIaF-Mustelus_COIR	244
Mm02M_13.9	203.475	203.475	002002	229.202	229.202	002002	279.668	279.668	002002	200.193	200.193	003003	197.587	197.587	002002	158.869	158.869	002002	141.026	141.026	002002	215.647	223.773	004008	184.906	184.906	004004	333.75	335.841	005006	238.28	248.586	001006	200.489	206.549	008011	210.559	215.745	007012	Mmus_COIaF-Mustelus_COIR	244
Mm03M_13.9	203.395	203.395	002002	224.387	229.256	001002	279.73	279.73	002002	200	200	003003	197.49	197.49	002002	158.959	158.959	002002	141.052	153.436	002013	223.797	223.797	008008	182.893	182.893	003003	329.912	335.828	003006	240.309	248.621	002006	196.336	204.441	006010	209.475	217.869	006014	Mmus_COIaF-Mustelus_COIR	244
Mm04M_13.9	203.392	203.392	002002	229.121	229.121	002002	279.784	279.784	002002	194.272	200.097	001003	197.578	197.578	002002	158.871	158.871	002002	141.027	141.027	002002	223.872	234.143	008013	180.966	186.533	002005	333.711	333.711	005005	240.368	248.672	002006	196.435	204.535	006010	210.649	218.839	007015	Mmus_COIaF-Mustelus_COIR	244
Mm05M_13.9	203.482	203.482	002002	229.452	229.452	002002	279.628	279.628	002002	194.371	200.193	001003	197.676	197.676	002002	158.974	158.974	002002	141.052	141.052	002002	223.821	223.821	008008	182.942	182.942	003003	329.865	335.807	003006	248.669	248.669	006006	200.494	208.595	008012	215.811	217.887	012014	Mmus_COIaF-Mustelus_COIR	244
Mm06M_13.9	203.54	203.54	002002	229.41	229.41	002002	279.719	279.719	002002	200.191	200.191	003003	197.699	197.699	002002	158.985	158.985	002002	141.03	141.03	002002	215.84	244.343	004018	183.114	185.022	003004	333.849	333.849	005005	240.421	248.659	002006	202.639	204.594	009010	210.655	220.047	007016	Mmus_COIaF-Mustelus_COIR	244
Mm07M_13.9	203.455	203.455	002002	224.507	229.418	001002	279.787	279.787	002002	200.096	200.096	003003	197.611	197.611	002002	158.97	158.97	002002	141.031	141.031	002002	234.12	244.463	013018	183.108	185.027	003004	333.827	333.827	005005	240.423	248.603	002006	198.516	200.589	007008	210.609	213.755	007013	Mmus_COIaF-Mustelus_COIR	244
Mm08M_13.9	203.571	203.571	002002	229.289	229.289	002002	279.8	279.8	002002	200.193	200.193	003003	197.675	197.675	002002	158.882	158.882	002002	141.15	141.15	002002	223.924	234.174	008013	183.107	183.107	003003	333.723	333.723	005005	238.315	248.674	001006	200.492	204.526	008010	218.9	220.082	015016	Mmus_COIaF-Mustelus_COIR	244
Mm01F_13.9	203.472	203.472	002002	224.446	229.29	001002	279.717	279.717	002002	200	200	003003	197.594	197.594	002002	158.975	158.975	002002	141.027	141.027	002002	209.63	223.778	001008	181.184	183.101	002003	335.743	335.743	006006	248.578	248.578	006006	202.455	206.58	009011	220.042	220.042	016016	Mmus_COIaF-Mustelus_COIR	244
Mm02F_13.9	203.474	203.474	002002	224.538	229.279	001002	279.834	279.834	002002	200.193	200.193	003003	197.588	197.588	002002	158.869	158.869	002002	141.15	144.71	002005	223.907	223.907	008008	179.154	183.107	001003	329.909	329.909	003003	240.364	248.651	002006	202.556	206.587	009011	211.604	220.067	008016	Mmus_COIaF-Mustelus_COIR	244
Mm03F_13.9	203.468	203.468	002002	229.425	229.425	002002	279.742	279.742	002002	200.096	200.096	003003	197.595	197.595	002002	158.972	158.972	002002	141.055	141.055	002002	223.907	234.153	008013	181.184	183.107	002003	333.828	333.828	005005	240.364	248.651	002006	200.492	204.621	008010	215.736	218.886	012015	Mmus_COIaF-Mustelus_COIR	244
Mm04F_13.9	203.465	203.465	002002	229.31	229.31	002002			000000	200.096	200.096	003003	197.595	197.595	002002	158.867	158.867	002002	141.149	153.507	002013	223.884	238.256	008015	183.057	184.971	003004	333.84	333.84	005005	240.325	248.603	002006	202.553	204.518	009010	210.609	215.819	007012	Mmus_COIaF-Mustelus_COIR	244
Mm05F_13.9	203.456	203.456	002002	229.341	229.341	002002	279.718	279.718	002002	200.288	200.288	003003	197.61	197.61	002002	158.973	158.973	002002	141.03	141.03	002002	234.169	234.169	013013	181.146	183.064	002003	333.867	335.853	005006	238.286	238.286	001001	198.522	206.652	007011	215.95	218.887	012015	Mmus_COIaF-Mustelus_COIR	244
Mm079	203.55	203.55	002002	229.389	229.389	002002	279.888	279.888	002002	194.429	200.096	001003	197.604	197.604	002002	158.867	158.867	002002	141.03	141.03	002002	234.125	244.334	013018	183.105	185.117	003004	329.768	333.763	003005	238.247	240.309	001002	200.49	206.566	008011	217.939	219.998	014016	Mmus_COIaF-Mustelus_COIR	244
Mm081	203.358	203.358	002002	229.197	229.197	002002	279.888	279.888	002002	199.905	199.905	003003	197.612	197.612	002002	158.87	158.87	002002	141.03	141.03	002002	223.873	227.921	008010	184.974	184.974	004004	329.89	335.819	003006	238.292	248.572	001006	202.563	204.535	009010	210.65	220.023	007016	Mmus_COIaF-Mustelus_COIR	244
Mm082	203.609	203.609	002002	229.586	229.586	002002	279.904	279.904	002002	200.19	200.19	003003	197.728	197.728	002002	158.983	158.983	002002	141.03	141.03	002002	234.117	236.179	013014	181.097	183.011	002003	329.974	335.854	003006	240.304	248.558	002006	202.546	208.619	009012	210.578	215.773	007012	Mmus_COIaF-Mustelus_COIR	244
Mm083	203.53	203.53	002002	229.335	229.335	002002	279.841	279.841	002002	194.366	200.191	001003	197.714	197.714	002002	158.881	158.881	002002	141.172	144.65	002005	236.127	244.354	014018	183.094	186.954	003005	329.845	335.799	003006	238.307	248.618	001006	202.571	208.703	009012	211.572	217.905	008014	Mmus_COIaF-Mustelus_COIR	244
Mm084	203.435	203.435	002002	229.335	229.335	002002	279.841	279.841	002002	194.462	200.095	001003	197.618	197.618	002002	158.881	158.881	002002	141.027	141.027	002002	209.26	223.873	001008	183.148	185.076	003004	333.817	335.819	005006	240.368	248.671	002006	202.563	206.606	009011	214.793	215.878	011012	Mmus_COIaF-Mustelus_COIR	244
Mm085	203.536	203.536	002002	229.372	229.372	002002	279.869	279.869	002002	194.445	200.191	001003	197.707	197.707	002002	158.883	158.883	002002	141.026	141.026	002002	234.092	244.388	013018	181.189	183.107	002003	333.78	335.862	005006	238.308	248.607	001006	204.602	208.616	010012	209.596	220.077	006016	Mmus_COIaF-Mustelus_COIR	244
Mm086	203.52	203.52	002002	224.583	229.356	001002	279.865	279.865	002002	200.095	200.095	003003	197.721	197.721	002002	158.879	158.879	002002	141.127	141.127	002002	244.41	248.595	018020	184.925	184.925	004004	333.813	333.813	005005	248.595	248.595	006006	204.562	204.562	010010	209.513	217.866	006014	Mmus_COIaF-Mustelus_COIR	244
Mm087	203.53	203.53	002002	224.646	229.335	001002	280.033	280.033	002002	200.191	200.191	003003	197.714	197.714	002002	158.881	158.881	002002	141.123	141.123	002002	223.839	244.399	008018	181.218	183.121	002003	329.83	333.802	003005	248.592	248.592	006006	200.583	200.583	008008	210.602	210.602	007007	Mmus_COIaF-Mustelus_COIR	244
Mm088	203.534	203.534	002002	229.459	229.459	002002	280.014	280.014	002002	200.191	200.191	003003	197.713	197.713	002002	158.983	158.983	002002	141.052	141.052	002002	223.915	227.987	008010	181.05	182.988	002003	333.79	333.79	005005	238.322	248.664	001006	202.479	208.629	009012	210.614	215.873	007012	Mmus_COIaF-Mustelus_COIR	244
Mm089	203.517	203.517	002002	229.405	229.405	002002	279.856	279.856	002002	200.095	200.095	003003	197.634	197.634	002002	158.983	158.983	002002	141.173	141.173	002002	228.075	244.409	010018	181.111	183.044	002003	333.918	333.918	005005	248.669	248.669	006006	202.568	208.694	009012	210.671	220.062	007016	Mmus_COIaF-Mustelus_COIR	244
Mm090	203.518	203.518	002002	229.252	229.252	002002	279.72	279.72	002002	200.095	200.095	003003	197.626	197.626	002002	158.881	158.881	002002	141.031	141.031	002002	233.98	233.98	013013	183.057	183.057	003003	333.796	333.796	005005	248.557	248.557	006006	206.57	208.531	011012	213.635	213.635	010010	Mmus_COIaF-Mustelus_COIR	244
Mm091	203.435	203.435	002002	229.345	229.345	002002			000000	194.365	200.095	001003	197.522	197.522	002002	158.779	158.779	002002	141.03	141.03	002002	215.69	244.376	004018	183.06	183.06	003003	329.8	333.72	003005	240.344	248.606	002006	208.627	208.627	012012	217.751	218.83	014015	Mmus_COIaF-Mustelus_COIR	244
Mm092	203.452	203.452	002002	229.111	229.111	002002	279.772	279.772	002002	194.348	200.096	001003	197.611	197.611	002002	158.764	158.764	002002	141.031	141.031	002002	234.034	244.287	013018	181.082	183.107	002003	333.696	333.696	005005	238.272	248.529	001006	202.455	206.483	009011	211.496	215.822	008012	Mmus_COIaF-Mustelus_COIR	244
Mm093	203.217	203.217	002002	229.199	229.199	002002	279.852	279.852	002002	200.095	200.095	003003	197.64	197.64	002002	158.69	158.69	002002	141.001	144.636	002005	223.825	233.997	008013	185.053	185.053	004004	333.762	333.762	005005	240.262	248.589	002006	206.536	206.536	011011	209.465	210.538	006007	Mmus_COIaF-Mustelus_COIR	244
Mm186	203.458	203.458	002002	229.254	229.254	002002			000000	194.33	200	001003	197.603	197.603	002002	158.867	158.867	002002	141.026	141.026	002002	223.792	244.287	008018	181.181	183.099	002003	333.709	333.709	005005	240.342	248.53	002006	202.455	208.547	009012	210.513	211.496	007008	Mmus_COIaF-Mustelus_COIR	244
Mm187	203.445	203.445	002002	229.151	229.151	002002			000000	194.27	200.096	001003	197.619	197.619	002002	158.867	158.867	002002	141.026	141.026	002002	234.036	244.32	013018	181.122	183.146	002003	329.763	333.799	003005	248.575	248.575	006006	202.463	204.433	009010	215.77	217.842	012014	Mmus_COIaF-Mustelus_COIR	244
Mm188	203.465	203.465	002002	229.31	229.31	002002	279.727	279.727	002002	200.096	200.096	003003	197.595	197.595	002002	158.869	158.869	002002	141.119	141.119	002002	238.204	244.387	015018	183.155	185.162	003004	329.846	333.75	003005	248.609	248.609	006006	206.653	208.61	011012	210.666	215.855	007012	Mmus_COIaF-Mustelus_COIR	244
Mm189	203.474	203.474	002002	224.538	229.376	001002	279.834	279.834	002002	200.096	200.096	003003	197.684	197.684	002002	158.869	158.869	002002	141.03	144.708	002005	223.841	234.017	008013	183.165	183.165	003003	333.762	333.762	005005	248.612	248.612	006006	200.488	202.441	008009	210.547	220.028	007016	Mmus_COIaF-Mustelus_COIR	244
Mm190	203.438	203.438	002002	224.376	229.162	001002	279.662	279.662	002002	200	200	003003	197.62	197.62	002002	158.87	158.87	002002	141.056	141.056	002002	223.819	223.819	008008	184.926	184.926	004004	333.753	333.753	005005	240.369	248.649	002006	204.526	206.494	010011	210.528	218.797	007015	Mmus_COIaF-Mustelus_COIR	244
Mm191	203.52	203.52	002002	224.474	229.432	001002	279.74	279.74	002002	194.273	200.095	001003	197.619	197.619	002002	158.881	158.881	002002	141.031	141.031	002002	227.909	234.107	010013	181.14	181.14	002002	329.823	335.73	003006	240.307	248.578	002006	204.517	208.544	010012	215.717	217.88	012014	Mmus_COIaF-Mustelus_COIR	244
Mm192	203.516	203.516	002002	224.538	229.299	001002	279.698	279.698	002002	200.095	200.095	003003	197.627	197.627	002002	158.881	158.881	002002	141.031	141.031	002002	223.917	236.132	008014	183.059	184.982	003004	329.802	333.722	003005	248.649	248.649	006006	202.558	204.526	009010	211.611	215.844	008012	Mmus_COIaF-Mustelus_COIR	244
Mm194	203.514	203.514	002002	229.396	229.396	002002	279.712	279.712	002002	200.095	200.095	003003	197.634	197.634	002002	158.879	158.879	002002	140.911	153.507	002013	234.115	234.115	013013	181.202	185.023	002004	333.749	335.741	005006	240.381	250.67	002007	206.64	206.64	011011	211.622	213.674	008010	Mmus_COIaF-Mustelus_COIR	244
Mm195	203.511	203.511	002002	229.368	229.368	002002	279.731	279.731	002002	200.19	200.19	003003	197.634	197.634	002002	158.879	158.879	002002	141.001	141.001	002002	234.115	234.115	013013	181.346	183.158	002003	335.741	335.741	006006	248.611	248.611	006006	204.589	204.589	010010	217.779	218.855	014015	Mmus_COIaF-Mustelus_COIR	244
Mm197	203.452	203.452	002002	229.101	229.101	002002	279.709	279.709	002002	200.096	200.096	003003	197.611	197.611	002002	158.973	158.973	002002	141.031	141.031	002002	234.172	244.398	013018	183.111	185.03	003004	329.827	333.839	003005	248.629	248.629	006006	202.551	202.551	009009	217.961	220.121	014016	Mmus_COIaF-Mustelus_COIR	244
Mm203	203.415	203.415	002002	229.036	229.036	002002	279.709	279.709	002002	194.253	200	001003	197.57	197.57	002002	158.857	158.857	002002	141.027	142.096	002003	209.57	244.186	001018	183.093	183.093	003003	329.796	333.756	003005	248.549	248.549	006006	196.335	200.394	006008	209.47	217.765	006014	Mmus_COIaF-Mustelus_COIR	244
Mm204	203.442	203.442	002002	229.132	229.132	002002			000000	200.096	200.096	003003	197.619	197.619	002002	158.971	158.971	002002	141.03	141.03	002002	223.722	236.095	008014	181.096	183.11	002003	329.8	333.72	003005	238.257	248.485	001006	208.522	208.522	012012	215.776	219.993	012016	Mmus_COIaF-Mustelus_COIR	244
Mm207	203.438	203.438	002002	229.258	229.258	002002	279.855	279.855	002002	200.095	200.095	003003	197.611	197.611	002002	158.881	158.881	002002	141.027	141.027	002002	234.153	234.153	013013	183.15	185.066	003004	329.808	333.828	003005	240.364	248.651	002006	206.587	208.653	011012	217.901	218.787	014015	Mmus_COIaF-Mustelus_COIR	244
Mm208	203.44	203.44	002002	229.362	229.362	002002	279.71	279.71	002002	200.096	200.096	003003	197.613	197.613	002002	158.87	158.87	002002	141.027	144.585	002005	223.797	244.365	008018	183.096	183.096	003003	333.812	333.812	005005	248.621	248.621	006006	206.514	208.587	011012	209.475	210.561	006007	Mmus_COIaF-Mustelus_COIR	244
Mm209	203.622	203.622	002002	224.718	229.498	001002	279.86	279.86	002002	200.286	200.286	003003	197.714	197.714	002002	159.085	159.085	002002	141.123	141.123	002002	223.818	234.082	008013	181.157	181.157	002002	329.764	329.764	003003	240.342	248.564	002006	200.488	206.536	008011	210.537	215.809	007012	Mmus_COIaF-Mustelus_COIR	244
Mm211	203.442	203.442	002002	229.209	229.209	002002	279.671	279.671	002002	200.096	200.096	003003	197.619	197.619	002002	158.867	158.867	002002	149.07	149.07	009009	215.705	234.086	004013	183.101	185.013	003004	329.801	333.721	003005	240.285	248.555	002006	196.361	204.513	006010	210.599	211.581	007008	Mmus_COIaF-Mustelus_COIR	244
Mm212	203.461	203.461	002002	229.263	229.263	002002	279.815	279.815	002002	200.096	200.096	003003	197.613	197.613	002002	158.96	158.96	002002	141.031	141.031	002002	236.159	244.323	014018	182.959	182.959	003003	333.764	335.751	005006	240.29	252.687	002008	206.579	208.543	011012	215.812	217.875	012014	Mmus_COIaF-Mustelus_COIR	244
Mm213	203.458	203.458	002002	229.35	229.35	002002	279.67	279.67	002002	200.096	200.096	003003	197.601	197.601	002002	158.883	158.883	002002	141.026	153.431	002013	234.12	234.12	013013	183.201	185.112	003004	333.722	333.722	005005	240.325	248.603	002006	196.459	200.491	006008	210.609	217.884	007014	Mmus_COIaF-Mustelus_COIR	244
Mm214	203.554	203.554	002002	229.254	229.254	002002	279.864	279.864	002002	194.407	200.096	001003	197.69	197.69	002002	158.883	158.883	002002	141.03	141.03	002002	234.12	236.188	013014	181.139	183.057	002003	333.722	335.722	005006	248.603	248.603	006006	196.346	206.581	006011	217.884	219.949	014016	Mmus_COIaF-Mustelus_COIR	244
Mm215	203.551	203.551	002002	229.409	229.409	002002	279.821	279.821	002002	200.192	200.192	003003	197.698	197.698	002002	158.985	158.985	002002	141.03	141.03	002002	244.453	244.453	018018	183.061	183.061	003003	333.851	335.842	005006	240.424	248.679	002006	206.665	208.626	011012	211.666	218.826	008015	Mmus_COIaF-Mustelus_COIR	244
Mm216	203.523	203.523	002002	229.26	229.26	002002	279.947	279.947	002002	194.386	200.19	001003	197.627	197.627	002002	158.983	158.983	002002	141.03	141.03	002002	215.738	223.858	004008	183.065	184.968	003004	333.874	335.857	005006	248.536	252.752	006008	200.489	200.489	008008	217.89	220.042	014016	Mmus_COIaF-Mustelus_COIR	244
Mm217	203.455	203.455	002002	229.331	229.331	002002	279.654	279.654	002002	194.407	194.407	001001	197.594	197.594	002002	158.88	158.88	002002	141.15	141.15	002002	234.101	234.101	013013	181.079	185.023	002004	333.798	335.806	005006	240.323	248.626	002006	202.46	202.46	009009	210.534	219.993	007016	Mmus_COIaF-Mustelus_COIR	244
Mm218	203.366	203.366	002002	229.205	229.205	002002	279.678	279.678	002002	200	200	003003	197.602	197.602	002002	158.867	158.867	002002	141.026	141.026	002002	234.034	246.359	013019	181.181	185.111	002004	329.755	335.7	003006	248.53	248.53	006006	202.455	206.483	009011	206.817	215.822	002012	Mmus_COIaF-Mustelus_COIR	244
Mm219	203.389	203.389	002002	229.005	229.005	002002			000000	200	200	003003	197.578	197.578	002002	158.766	158.766	002002	141.027	141.027	002002	223.764	223.764	008008	181.223	183.146	002003	333.781	335.693	005006	248.575	250.654	006007	200.493	204.532	008010	211.53	213.699	008010	Mmus_COIaF-Mustelus_COIR	244
Mm220	203.429	203.429	002002	224.429	229.308	001002	279.682	279.682	002002	194.382	200.095	001003	197.625	197.625	002002	158.879	158.879	002002	141.03	141.03	002002	217.779	234.115	005013	181.156	183.065	002003	329.766	333.662	003005	248.612	252.729	006008	200.488	200.488	008008	210.645	211.622	007008	Mmus_COIaF-Mustelus_COIR	244
Mm221	203.432	203.432	002002	229.326	229.326	002002	279.696	279.696	002002	200.095	200.095	003003	197.618	197.618	002002	158.881	158.881	002002	141.005	141.005	002002	223.863	236.246	008014	183.07	185.073	003004	333.771	335.756	005006	248.639	248.639	006006	200.487	202.531	008009	211.586	224.935	008021	Mmus_COIaF-Mustelus_COIR	244
Mm222	203.448	203.448	002002	229.246	229.246	002002	279.797	279.797	002002	194.368	194.368	001001	197.619	197.619	002002	158.867	158.867	002002	141.026	141.026	002002	223.755	223.755	008008	183.103	185.014	003004	329.721	333.733	003005	248.531	248.531	006006	206.475	208.536	011012	210.499	211.481	007008	Mmus_COIaF-Mustelus_COIR	244
Mm223	203.435	203.435	002002	229.259	229.259	002002	279.676	279.676	002002	194.365	200.095	001003	197.618	197.618	002002	158.881	158.881	002002	141.03	141.03	002002	223.814	234.117	008013	181.143	183.061	002003	333.738	333.738	005005	240.402	248.558	002006	200.49	202.546	008009	211.558	219.989	008016	Mmus_COIaF-Mustelus_COIR	244
Mm224	203.438	203.438	002002	229.258	229.258	002002	279.758	279.758	002002	194.253	200.095	001003	197.611	197.611	002002	158.883	158.883	002002	141.027	142.096	002003	234.042	244.387	013018	183.05	185.068	003004	329.802	333.722	003005	248.528	248.528	006006	200.491	204.522	008010	217.897	219.964	014016	Mmus_COIaF-Mustelus_COIR	244
Mm225	203.426	203.426	002002	229.28	229.28	002002	279.797	279.797	002002	194.363	194.363	001001	197.616	197.616	002002	158.894	158.894	002002	141.005	141.005	002002	223.823	234.144	008013	183.121	185.118	003004	333.789	333.789	005005	248.569	248.569	006006	202.623	202.623	009009	206.852	210.593	002007	Mmus_COIaF-Mustelus_COIR	244
Mm226	203.449	203.449	002002	224.467	229.371	001002	279.792	279.792	002002	194.461	200.096	001003	197.618	197.618	002002	158.971	158.971	002002	141.123	141.123	002002	234.136	236.192	013014	179.182	185.023	001004	335.749	335.749	006006	248.634	248.634	006006	200.489	202.541	008009	215.836	215.836	012012	Mmus_COIaF-Mustelus_COIR	244
Mm227	203.442	203.442	002002	229.315	229.315	002002			000000	200.096	200.096	003003	197.61	197.61	002002	158.883	158.883	002002	141.03	141.03	002002	209.68	223.858	001008	181.202	185.023	002004	329.739	333.643	003005	238.249	248.634	001006	200.586	204.593	008010	220.042	224.934	016021	Mmus_COIaF-Mustelus_COIR	244
Mm228	203.54	203.54	002002	229.324	229.324	002002	279.782	279.782	002002	194.463	200.096	001003	197.619	197.619	002002	158.971	158.971	002002	140.911	145.771	002006	234.069	234.069	013013	183.118	185.026	003004	329.89	333.878	003005			000000	202.536	202.536	009009	210.633	211.609	007008	Mmus_COIaF-Mustelus_COIR	244
Mm229	203.439	203.439	002002	229.287	229.287	002002	279.754	279.754	002002	194.268	200.095	001003	197.617	197.617	002002	158.881	158.881	002002	141.03	141.03	002002	234.084	234.084	013013	185.021	185.021	004004	329.846	333.75	003005	238.204	248.609	001006	202.543	202.543	009009	210.568	220.067	007016	Mmus_COIaF-Mustelus_COIR	244
Mm230	203.439	203.439	002002	229.297	229.297	002002	279.72	279.72	002002	200.095	200.095	003003	197.617	197.617	002002	158.881	158.881	002002	141.124	141.124	002002	223.888	246.448	008019	181.199	183.113	002003	333.868	333.868	005005	248.609	248.609	006006	206.555	208.61	011012	210.568	210.568	007007	Mmus_COIaF-Mustelus_COIR	244
Mm231	203.544	203.544	002002	229.371	229.371	002002	279.791	279.791	002002	194.349	200.192	001003	197.611	197.611	002002	158.867	158.867	002002	141.124	141.124	002002	223.858	234.136	008013	183.115	183.115	003003	333.762	333.762	005005	238.346	248.634	001006	200.586	206.646	008011	210.654	214.761	007011	Mmus_COIaF-Mustelus_COIR	244
Mm232	203.52	203.52	002002	224.569	229.337	001002	279.74	279.74	002002	194.29	200.19	001003	197.627	197.627	002002	158.983	158.983	002002	141.149	141.149	002002	234.048	236.198	013014	183.117	185.014	003004	333.908	335.881	005006	248.614	248.614	006006	204.58	206.627	010011	210.624	211.599	007008	Mmus_COIaF-Mustelus_COIR	244
Mm233	203.469	203.469	002002	224.512	229.445	001002			000000	200.096	200.096	003003	197.587	197.587	002002	158.869	158.869	002002	141.026	141.026	002002	209.63	236.238	001014	181.226	185.065	002004	329.761	333.798	003005	248.577	248.577	006006	200.492	202.556	008009	215.838	220.072	012016	Mmus_COIaF-Mustelus_COIR	244
Mm234	203.389	203.389	002002	224.34	229.199	001002	279.574	279.574	002002	200	200	003003	197.491	197.491	002002	158.855	158.855	002002	141.145	144.584	002005	244.287	244.287	018018	183.15	185.167	003004	333.696	333.696	005005	240.342	248.529	002006	204.518	204.518	010010	210.611	215.822	007012	Mmus_COIaF-Mustelus_COIR	244
Mm235	203.398	203.398	002002	224.411	229.285	001002	279.612	279.612	002002	194.274	200.097	001003	197.579	197.579	002002	158.962	158.962	002002	141.026	144.584	002005	223.856	223.856	008008	181.169	181.169	002002	329.735	335.692	003006	240.345	248.648	002006	200.493	208.571	008012	215.866	215.866	012012	Mmus_COIaF-Mustelus_COIR	244
Mm236	203.389	203.389	002002	229.199	229.199	002002	279.671	279.671	002002	200.097	200.097	003003	197.588	197.588	002002	158.959	158.959	002002	141.03	141.03	002002	234.138	244.355	013018	183.162	185.075	003004	333.751	335.742	005006	240.326	248.679	002006	202.548	204.607	009010	210.685	215.785	007012	Mmus_COIaF-Mustelus_COIR	244
Mm237	203.398	203.398	002002	224.494	229.265	001002	279.779	279.779	002002	194.372	200.097	001003	197.58	197.58	002002	158.962	158.962	002002	141.001	141.001	002002	236.135	244.354	014018	181.201	185.11	002004	333.761	333.761	005005	238.287	248.564	001006	202.536	202.536	009009			000000	Mmus_COIaF-Mustelus_COIR	244
Mm238	203.407	203.407	002002	224.454	229.331	001002			000000	200	200	003003	197.572	197.572	002002	158.857	158.857	002002	141.026	142.096	002003	236.096	236.096	014014	181.23	185.069	002004	333.734	333.734	005005	240.329	240.329	002002	200.491	208.552	008012	215.73	217.893	012014	Mmus_COIaF-Mustelus_COIR	244
Mm239	203.451	203.451	002002	224.469	229.274	001002	279.68	279.68	002002	194.333	200.096	001003	197.604	197.604	002002	158.972	158.972	002002	141.056	142.139	002003	215.733	246.457	004019	183.108	183.108	003003	333.722	335.722	005006	240.347	240.347	002002	200.491	206.586	008011	217.897	224.885	014021	Mmus_COIaF-Mustelus_COIR	244
Mm240	203.457	203.457	002002	224.406	229.311	001002	279.612	279.612	002002	194.219	200.096	001003	197.597	197.597	002002	158.869	158.869	002002	141.027	141.027	002002	234.075	244.332	013018	181.172	183.1	002003	329.782	333.81	003005	240.288	240.288	002002	204.526	208.562	010012	215.847	215.847	012012	Mmus_COIaF-Mustelus_COIR	244
Mm241	203.553	203.553	002002	224.702	229.61	001002	280.063	280.063	002002	194.425	200.192	001003	197.698	197.698	002002	159.087	159.087	002002	141.005	141.005	002002	223.839	234.067	008013	185.118	185.118	004004	329.803	333.784	003005	248.592	248.592	006006	200.583	200.583	008008	210.602	215.857	007012	Mmus_COIaF-Mustelus_COIR	244
Mm242	203.366	203.366	002002	224.465	229.292	001002	279.713	279.713	002002	194.425	194.425	001001	197.603	197.603	002002	158.972	158.972	002002	141.03	144.59	002005	223.818	236.135	008014	183.166	183.166	003003	329.764	335.749	003006	248.564	248.564	006006	200.488	202.536	008009	210.635	218.836	007015	Mmus_COIaF-Mustelus_COIR	244
Mm243	203.369	203.369	002002	224.482	229.214	001002	279.728	279.728	002002	194.232	200.096	001003	197.603	197.603	002002	158.972	158.972	002002	141.03	153.507	002013	234.136	244.42	013018	181.202	185.023	002004	333.762	333.762	005005	248.634	248.634	006006	206.548	208.601	011012	215.836	220.042	012016	Mmus_COIaF-Mustelus_COIR	244
Mm244	203.488	203.488	002002	224.439	229.296	001002			000000	194.354	200.097	001003	197.571	197.571	002002	158.871	158.871	002002	141.119	141.119	002002	236.178	236.178	014014	181.247	183.159	002003	333.774	335.757	005006	240.386	248.609	002006	200.488	204.593	008010	217.886	217.886	014014	Mmus_COIaF-Mustelus_COIR	244
Mm245	203.492	203.492	002002	224.567	229.334	001002	279.701	279.701	002002	194.353	200.194	001003	197.668	197.668	002002	158.871	158.871	002002	141.031	153.507	002013	234.073	244.3	013018	183.06	183.06	003003	333.752	335.743	005006	240.366	248.629	002006	204.513	204.513	010010	215.8	215.8	012012	Mmus_COIaF-Mustelus_COIR	244
Mm246	203.465	203.465	002002	224.474	229.301	001002	279.762	279.762	002002	194.426	200.096	001003	197.603	197.603	002002	158.972	158.972	002002	141.03	141.03	002002	244.398	246.464	018019	183.06	183.06	003003	329.849	333.752	003005	238.301	248.629	001006	208.634	208.634	012012	215.8	215.8	012012	Mmus_COIaF-Mustelus_COIR	244
Mm247	203.438	203.438	002002	229.363	229.363	002002	279.821	279.821	002002	194.252	194.252	001001	197.611	197.611	002002	158.881	158.881	002002	141.03	141.03	002002	234.071	244.45	013013	181.201	185.022	002004	329.867	335.849	003006	248.584	248.584	006006	202.543	208.609	009012	210.566	210.566	007007	Mmus_COIaF-Mustelus_COIR	244
Mm248	203.496	203.496	002002	224.508	229.382	001002	279.611	279.611	002002	194.375	194.375	001001	197.678	197.678	002002	158.946	158.946	002002	141.173	141.173	002002	215.781	234.074	004013	184.975	184.975	004004	330.014	330.014	003003	240.345	240.345	002002	204.563	206.647	010011	208.632	210.617	005007	Mmus_COIaF-Mustelus_COIR	244
Mm249	203.401	203.401	002002	224.428	229.011	001002	279.626	279.626	002002	194.256	200.097	001003	197.572	197.572	002002	158.855	158.855	002002	142.128	153.469	003013	228.068	234.127	010013	183.133	185.064	003004	329.928	335.792	003006	240.387	248.641	002006	202.576	206.639	009011	210.704	215.861	007012	Mmus_COIaF-Mustelus_COIR	244
Mm250	203.327	203.327	002002	224.406	229.024	001002	279.648	279.648	002002	194.334	200	001003	197.564	197.564	002002	158.843	158.843	002002	141.078	141.078	002002	234.129	244.397	013018	181.092	181.092	002002	333.867	333.867	005005	238.315	248.686	001006	202.584	202.584	009009	210.637	217.898	007014	Mmus_COIaF-Mustelus_COIR	244
Mm251	203.475	203.475	002002	229.298	229.298	002002	279.765	279.765	002002	200.096	200.096	003003	197.587	197.587	002002	158.869	158.869	002002	141.145	141.145	002002	234.065	236.131	013014	183.101	185.013	003004	333.944	333.944	005005	238.295	240.361	001002	202.549	208.628	009012	210.689	215.89	007012	Mmus_COIaF-Mustelus_COIR	244
Mm252	203.481	203.481	002002	229.249	229.249	002002			000000	200.097	200.097	003003	197.579	197.579	002002	158.871	158.871	002002	141.145	141.145	002002	223.837	234.151	008013	179.22	181.139	001002	330.075	333.969	003005	248.606	248.606	006006	200.49	202.548	008009	210.589	215.886	007012	Mmus_COIaF-Mustelus_COIR	244
Mm253	203.417	203.417	002002	229.31	229.31	002002	279.665	279.665	002002	200.098	200.098	003003	197.654	197.654	002002	158.857	158.857	002002	141.048	141.048	002002	234.114	244.442	013018	183.134	185.065	003004	336.013	336.013	006006	248.615	248.615	006006	204.657	206.639	010011	210.702	211.595	007008	Mmus_COIaF-Mustelus_COIR	244
Mm254	203.388	203.388	002002	224.513	229.364	001002	279.677	279.677	002002	200.097	200.097	003003	197.589	197.589	002002	158.962	158.962	002002	141.173	141.173	002002	234.147	234.147	013013	179.106	181.05	001002	329.976	333.909	003005	238.322	248.564	001006	202.578	202.578	009009	215.774	215.774	012012	Mmus_COIaF-Mustelus_COIR	244
Mm255	203.407	203.407	002002	224.454	229.331	001002	279.69	279.69	002002	194.358	200.097	001003	197.574	197.574	002002	158.948	158.948	002002	141.074	141.074	002002	234.097	236.194	013014	183.076	183.076	003003	333.97	333.97	005005	240.289	240.289	002002	202.489	206.573	009011	210.558	217.934	007014	Mmus_COIaF-Mustelus_COIR	244
Mm256	203.482	203.482	002002	224.51	229.365	001002	279.79	279.79	002002	200.097	200.097	003003	197.595	197.595	002002	158.96	158.96	002002	141.145	141.145	002002	223.912	244.43	008018	183.104	183.104	003003	329.953	333.955	003005	248.656	248.656	006006	204.701	204.701	010010	210.676	217.929	007014	Mmus_COIaF-Mustelus_COIR	244
Mm257	203.353	203.353	002002	229.135	229.135	002002	279.455	279.455	002002	200.197	200.197	003003	197.526	197.526	002002	159.045	159.045	002002	141.005	141.005	002002	244.375	244.375	018018	179.242	181.156	001002	329.871	333.866	003005	248.589	248.589	006006	200.488	202.536	008009	215.812	215.812	012012	Mmus_COIaF-Mustelus_COIR	244
Mm258	203.349	203.349	002002	229.195	229.195	002002	279.312	279.312	002002	200.197	200.197	003003	197.526	197.526	002002	158.939	158.939	002002	141.03	144.709	002005	223.958	234.086	008013	181.14	184.972	002004	333.74	333.74	005005	248.654	248.654	006006	202.551	206.574	009011	209.519	217.866	006014	Mmus_COIaF-Mustelus_COIR	244
Mm259	203.363	203.363	002002	229.212	229.212	002002	279.429	279.429	002002	200.198	200.198	003003	197.517	197.517	002002	159.047	159.047	002002	140.907	140.907	002002	234.065	234.065	013013	181.184	183.101	002003	333.827	333.827	005005	248.532	248.532	006006	192.403	200.49	004008	210.59	211.571	007008	Mmus_COIaF-Mustelus_COIR	244
Mm260	203.329	203.329	002002	224.5	229.209	001002	279.372	279.372	002002	200.196	200.196	003003	197.542	197.542	002002	159.058	159.058	002002	141.031	141.031	002002	223.87	236.159	008014	183.06	184.974	003004	329.77	333.764	003005	240.388	240.388	002002	196.347	204.517	006010	215.812	217.875	012014	Mmus_COIaF-Mustelus_COIR	244
Mm261	203.411	203.411	002002	229.174	229.174	002002			000000	200.292	200.292	003003	197.561	197.561	002002	159.044	159.044	002002	141.03	144.709	002005	238.279	244.376	015018	181.142	181.142	002002	329.827	333.839	003005	240.344	248.606	002006	202.548	204.607	009010	210.589	210.589	007007	Mmus_COIaF-Mustelus_COIR	244
Mm262	203.345	203.345	002002	229.245	229.245	002002	279.601	279.601	002002	194.548	200.295	001003	197.527	197.527	002002	159.048	159.048	002002	141.119	141.119	002002	236.125	238.195	014015	181.181	183.099	002003	329.83	333.741	003005	248.651	248.651	006006	202.556	204.522	009010	218.787	220.067	015016	Mmus_COIaF-Mustelus_COIR	244
Mm263	203.342	203.342	002002	229.226	229.226	002002	279.389	279.389	002002	194.366	200.197	001003	197.535	197.535	002002	159.045	159.045	002002	141.025	141.025	002002	223.843	234.065	008013	181.138	183.151	002003	333.839	333.839	005005	240.361	248.533	002006	200.49	208.628	008012	210.59	220.013	007016	Mmus_COIaF-Mustelus_COIR	244
Mm264	203.355	203.355	002002	229.332	229.332	002002	279.541	279.541	002002	194.429	200.197	001003	197.518	197.518	002002	158.939	158.939	002002	141.03	141.03	002002	223.818	234.082	008013	181.112	185.013	002004	333.891	333.891	005005	248.564	248.564	006006	202.536	208.585	009012	215.809	215.809	012012	Mmus_COIaF-Mustelus_COIR	244
Mm265	203.411	203.411	002002	229.272	229.272	002002	279.535	279.535	002002	200.292	200.292	003003	197.551	197.551	002002	159.058	159.058	002002	141.026	141.026	002002	234.07	244.364	013018	181.12	185.061	002004	333.8	335.707	005006	248.623	248.623	006006	200.493	208.581	008012	210.554	218.749	007015	Mmus_COIaF-Mustelus_COIR	244
Mm266	203.392	203.392	002002	224.454	229.315	001002	279.784	279.784	002002	200.097	200.097	003003	197.588	197.588	002002	158.959	158.959	002002	141.146	141.146	002002	223.884	234.12	008013	183.05	185.068	003004	333.945	335.839	005006	240.325	248.603	002006	202.553	208.644	009012	217.982	220.146	014016	Mmus_COIaF-Mustelus_COIR	244
Mm267	203.431	203.431	002002	229.238	229.238	002002	279.548	279.548	002002	200.294	200.294	003003	197.534	197.534	002002	159.057	159.057	002002	141.026	141.026	002002	223.792	238.173	008015	181.181	183.099	002003	333.709	333.709	005005	248.53	248.53	006006	200.491	204.518	008010	210.513	211.496	007008	Mmus_COIaF-Mustelus_COIR	244
Mm268	203.437	203.437	002002	229.286	229.286	002002	279.543	279.543	002002	194.546	200.196	001003	197.526	197.526	002002	159.057	159.057	002002	141.027	141.027	002002	223.851	236.141	008014	181.21	183.143	002003	333.669	333.669	005005	240.406	248.643	002006	202.472	206.527	009011	209.495	211.573	006008	Mmus_COIaF-Mustelus_COIR	244
Mm269	203.43	203.43	002002	229.228	229.228	002002	279.485	279.485	002002	200.392	200.392	003003	197.544	197.544	002002	159.046	159.046	002002	141.005	149.071	002009	223.853	244.343	008018	179.205	185.115	001004	333.777	335.761	005006	238.191	240.339	001002	200.486	202.529	008009	210.508	210.508	007007	Mmus_COIaF-Mustelus_COIR	244
Mm270	203.336	203.336	002002	229.267	229.267	002002	279.528	279.528	002002	194.364	200.196	001003	197.534	197.534	002002	159.057	159.057	002002	141.005	141.005	002002	223.816	228	008010	183.022	183.022	003003	329.928	335.776	003006	248.642	248.642	006006	204.566	208.648	010012	210.592	214.675	007011	Mmus_COIaF-Mustelus_COIR	244
Mm271	203.336	203.336	002002	224.457	229.277	001002	279.493	279.493	002002	200.196	200.196	003003	197.533	197.533	002002	159.057	159.057	002002	140.935	140.935	002002	215.73	244.366	004018	181.085	185.028	002004	335.743	335.743	006006	248.59	248.59	006006	200.491	202.457	008009	208.552	210.518	005007	Mmus_COIaF-Mustelus_COIR	244
Mm272	203.33	203.33	002002	229.317	229.317	002002	279.435	279.435	002002	200.196	200.196	003003	197.552	197.552	002002	159.044	159.044	002002	141.03	141.03	002002	236.165	236.165	014014	183.063	183.063	003003	329.846	333.75	003005	240.286	240.286	002002	202.546	206.561	009011	210.577	215.672	007012	Mmus_COIaF-Mustelus_COIR	244
Mm273	203.491	203.491	002002	224.56	229.324	001002	279.833	279.833	002002	194.374	200.097	001003	197.678	197.678	002002	158.962	158.962	002002	141.052	141.052	002002	223.873	244.42	008018	183.047	184.974	003004	329.89	333.817	003005	248.572	248.572	006006	200.591	208.677	008012	210.65	210.65	007007	Mmus_COIaF-Mustelus_COIR	244
Mm274	203.404	203.404	002002	224.535	229.312	001002	279.774	279.774	002002	194.353	200.097	001003	197.669	197.669	002002	158.961	158.961	002002	141.052	141.052	002002	234.098	236.175	013014	183.045	183.045	003003	333.83	335.828	005006	238.253	240.331	001002	202.568	202.568	009009	215.906	217.982	012014	Mmus_COIaF-Mustelus_COIR	244
Mm275	203.478	203.478	002002	229.317	229.317	002002	279.683	279.683	002002	200.097	200.097	003003	197.587	197.587	002002	158.972	158.972	002002	141.146	141.146	002002	234.077	244.365	013018	184.917	184.917	004004	333.83	333.83	005005	248.621	248.621	006006	204.54	208.587	010012	215.795	218.857	012015	Mmus_COIaF-Mustelus_COIR	244
Mm276	203.481	203.481	002002	229.346	229.346	002002	279.663	279.663	002002	200.097	200.097	003003	197.579	197.579	002002	158.871	158.871	002002	141.047	141.047	002002	234.005	246.39	013019	183.035	184.956	003004	333.906	333.906	005005	248.572	248.572	006006	200.493	202.566	008009	211.553	215.802	007012	Mmus_COIaF-Mustelus_COIR	244
Mm277	203.42	203.42	002002	224.543	229.436	001002	279.545	279.545	002002	194.484	200.293	001003	197.543	197.543	002002	159.058	159.058	002002	141.023	141.023	002002	234.023	236.097	013014	181.268	183.19	002003	329.911	333.83	003005	248.55	248.55	006006	206.502	206.502	011011	211.528	215.767	007012	Mmus_COIaF-Mustelus_COIR	244
Mm278	203.485	203.485	002002	229.374	229.374	002002	279.838	279.838	002002	194.274	200.194	001003	197.676	197.676	002002	158.974	158.974	002002	141.146	141.146	002002	234.153	244.408	013018	184.921	184.921	004004	330.116	330.116	003003	240.364	240.364	002002	202.556	202.556	009009	210.62	218	007014	Mmus_COIaF-Mustelus_COIR	244
Mm279	203.477	203.477	002002	229.298	229.298	002002	279.849	279.849	002002	194.294	200.097	001003	197.588	197.588	002002	158.975	158.975	002002	141.052	141.052	002002	238.217	248.576	015020	181.126	184.966	002004	330.057	333.96	003003	238.315	240.387	001002	200.59	204.625	008010	218.013	220.082	014016	Mmus_COIaF-Mustelus_COIR	244
Mm280	203.405	203.405	002002	229.244	229.244	002002	279.67	279.67	002002	200.097	200.097	003003	197.571	197.571	002002	158.855	158.855	002002	141.053	141.053	002002	238.253	244.441	015018	183.086	183.086	003003	333.84	333.84	000000	240.349	248.635	002006	200.497	204.576	008010	210.647	218.813	007015	Mmus_COIaF-Mustelus_COIR	244
Mm281	203.359	203.359	002002	224.428	229.083	001002	279.45	279.45	002002	200.198	200.198	003003	197.426	197.426	002002	158.939	158.939	002002	141.123	141.123	002002	234.167	244.431	013018	183.067	183.067	003003	329.885	333.773	003005	240.422	248.637	002006	200.488	206.633	008011	210.633	217.953	007014	Mmus_COIaF-Mustelus_COIR	244
Mm282	203.349	203.349	002002	229.195	229.195	002002	279.312	279.312	002002	200.197	200.197	003003	197.526	197.526	002002	159.045	159.045	002002	141.03	141.03	002002	223.837	244.376	008018	179.218	181.142	001002	333.839	333.839	005005	248.606	248.606	006006	200.49	208.627	008012	210.589	220.008	007016	Mmus_COIaF-Mustelus_COIR	244
Mm283	203.267	203.267	002002	229.24	229.24	002002	279.509	279.509	002002	194.326	200.198	001003	197.517	197.517	002002	158.939	158.939	002002	141.031	141.031	002002	223.87	244.421	008018	185.03	185.03	004004	333.752	333.752	005005	248.652	248.652	006006	204.615	206.579	010011	210.606	220.136	007016	Mmus_COIaF-Mustelus_COIR	244
Mm284	203.421	203.421	002002	229.26	229.26	002002	279.475	279.475	002002	200.293	200.293	003003	197.542	197.542	002002	159.058	159.058	002002	141.03	141.03	002002	236.172	244.411	014018	183.064	184.977	003004	333.793	333.793	005005	240.389	248.63	002006	194.367	202.548	005009	210.583	218.817	007015	Mmus_COIaF-Mustelus_COIR	244
Mm285	203.32	203.32	002002	229.222	229.222	002002			000000	200.195	200.195	003003	197.551	197.551	002002	159.055	159.055	002002	141.03	141.03	002002	238.249	244.42	015018	185.068	185.068	004004	333.774	333.774	005005	240.306	240.306	002002	202.541	208.601	009012	210.556	215.836	007012	Mmus_COIaF-Mustelus_COIR	244

## Sheet: M. punctulatus
Title of data: Mustelus punctulatus adults. Microsatellite genotypes and ancillary information.
Description of data: this worksheet contains the genotypes of 117 adults specimens genetically identified as M. punctulatus and used to provide estimates of the genetic diversity of the species and to test the power to detect multiple paternity. The information on the cytochrome c oxydase subunit I (COI) mtDNA diagnostic fragment is also reported.
The first columns reports the individual ID.
Columns B-AN report the genotypes of the 6 diagnostic microsatellite loci (Mh1, McaB26, Gg20, Mca33, Gg4, MaTJ5) used for species identification and those of the 7 polymorphic microsatellite loci (Mh25, MaD2X, Mh9, MaND5, Mh29, McaB5, McaB35) used for paternity.
For each locus, the first two columns report raw size in base pairs of each allele and the third column reports genotypes in "repeats", performed automatically with the software FlexiBin version 2. Missing data are represented by '000'.
In column AO we report the species-specific primer pair used to amplify the corresponding species-specific fragment of the cytochrome c oxidase subunit I (COI), as described in Marino et al. 2015
In column AP we report the fragment length in base pair of the corresponding COI product.
ID	Mh1_allele1	Mh1_allele2	Mh1	McaB26_allele1	McaB26_allele2	McaB26	Gg20_allele1	Gg20_allele2	Gg20	Mca33_allele1	Mca33_allele2	Mca33	Gg4_allele1	Gg4_allele2	Gg4	MaTJ5_allele1	MaTJ5_allele2	MaTJ5	Mh25_allele1	Mh25_allele2	Mh25	MaD2X_allele1	MaD2X_allele2	MaD2X	Mh9_allele1	Mh9_allele2	Mh9	MaND5_allele1	MaND5_allele2	MaND5	Mh29_allele1	Mh29_allele2	Mh29	McaB5_allele1	McaB5_allele2	McaB5	McaB35_allele1	McaB35_allele2	McaB35	COI	COI bp
			repeat 2 bp			repeat 5 bp			repeat 1 bp			repeat 3 bp			repeat 1 bp			repeat 2 bp			repeat 1 bp			repeat 2 bp			repeat 2 bp			repeat 2 bp			repeat 2 bp			repeat 2 bp			repeat 1 bp
Mp01M_19.4	201.65	201.65	001001	224.306	224.306	001001	281.904	281.904	004004	197.378	197.378	002002	198.641	198.641	003003	156.544	156.544	001001	147.986	150.112	008010	181.093	183.037	002003	331.817	331.817	004004	203.574	205.461	004005	172.646	180.684	001005	186.4	186.4	001001	206.851	208.937	003005	MpunCOIbF-Mustelus_COIR	180
Mp01F_19.4	201.564	201.564	001001	224.284	224.284	001001	281.847	281.847	004004	197.23	197.23	002002	198.637	198.637	003003	156.615	156.615	001001	151.237	151.237	011011	183.123	183.123	003003	325.872	331.748	001004	197.585	197.585	001001	172.651	172.651	001001	186.409	186.409	001001	206.899	206.899	003003	MpunCOIbF-Mustelus_COIR	180
Mp05F_9.5	201.645	201.645	001001	224.43	224.43	001001	281.86	281.86	004004	197.385	197.385	002002	198.548	198.548	003003	156.696	156.696	001001	150	150	010010	181.152	183.084	002003	325.978	331.877	001004	197.627	207.411	001006	172.844	184.808	001007	186.425	186.425	001001	206.917	206.917	003003	MpunCOIbF-Mustelus_COIR	180
Mp07F_9.5	201.644	201.644	001001	224.302	224.302	001001	280.932	281.909	003004	197.385	197.385	002002	198.645	198.645	003003	156.696	156.696	001001	149.051	149.051	009009	181.197	183.134	002003	327.991	331.855	002004	197.619	203.564	001004	180.789	184.862	005007	186.484	186.484	001001	206.93	206.93	003003	MpunCOIbF-Mustelus_COIR	180
Mp08F_9.5	201.648	201.648	001001	224.366	224.366	001001	281.985	281.985	004004	197.387	197.387	002002	198.646	198.646	003003	156.656	156.656	001001	147.867	150	008010	179.112	182.994	001003	331.909	331.909	004004	205.537	207.515	005006	172.524	172.524	001001	186.449	188.473	001002	206.922	208.899	003005	MpunCOIbF-Mustelus_COIR	180
Mp09F_9.5	201.639	201.639	001001	224.432	224.432	001001	280.955	280.955	003003	197.297	197.297	002002	198.746	198.746	003003	156.691	156.691	001001	149.061	149.061	009009	181.068	181.068	002002	331.801	331.801	004004	199.605	205.521	002005	172.784	184.817	001007	186.432	188.545	001002	206.902	206.902	003003	MpunCOIbF-Mustelus_COIR	180
Mp10F_9.5	201.638	201.638	001001	224.408	224.408	001001	281.948	281.948	004004	197.298	197.298	002002	198.746	198.746	003003	156.592	156.592	001001	147.985	149.053	008009	179.213	183.094	001003	331.893	331.893	004004	203.56	207.516	004006	172.936	172.936	001001	186.447	186.447	001001	206.922	206.922	003003	MpunCOIbF-Mustelus_COIR	180
Mp01M_14.6	201.636	201.636	001001	224.385	224.385	001001	281.966	281.966	004004	197.403	197.403	002002	198.654	198.654	003003	156.691	156.691	001001	147.887	150	008010	182.944	182.944	003003	327.963	331.802	002004	203.556	205.531	004005	172.706	184.77	001007	186.491	186.491	001001	206.915	206.915	003003	MpunCOIbF-Mustelus_COIR	180
Mp01F_14.6	201.641	201.641	001001	224.456	224.456	001001	280.937	281.913	003004	197.393	197.393	002002	198.65	198.65	003003	156.696	156.696	001001	150.112	150.112	010010	183.091	183.091	003003	326.01	331.895	001004	203.567	207.531	004006	172.727	184.821	001007	186.445	186.445	001001	206.936	208.918	003005	MpunCOIbF-Mustelus_COIR	180
Mp02F_14.6	201.729	201.729	001001	224.517	224.517	001001	281.965	281.965	004004	197.5	197.5	002002	198.655	198.655	003003	156.691	156.691	001001	147.985	147.985	008008	181.112	183.045	002003	331.925	331.925	004004	203.556	203.556	004004	172.706	184.77	001007	186.39	186.39	001001	206.915	208.989	003005	MpunCOIbF-Mustelus_COIR	180
Mp01F_21.6	201.638	201.638	001001	224.409	224.409	001001	282.046	282.046	004004	197.306	197.306	002002	198.654	198.654	003003	156.587	156.587	001001	150	150	010010	181.182	183.1	002003	325.96	327.887	001002	203.532	207.459	004006	172.735	180.879	001005	186.517	186.517	001001	206.87	206.87	003003	MpunCOIbF-Mustelus_COIR	180
Mp02F_21.6	201.641	205.503	001003	224.359	224.359	001001	282.011	282.011	004004	197.393	197.393	002002	198.65	198.65	003003	156.691	156.691	001001	149.063	150.111	009010	181.142	183.06	002003	325.918	331.854	001004	197.633	203.532	001004	172.699	184.772	001007	186.38	186.38	001001	206.868	206.868	003003	MpunCOIbF-Mustelus_COIR	180
Mp03F_21.6	201.643	201.643	001001	224.378	224.378	001001	280.932	282.001	003004	197.386	197.386	002002	198.646	198.646	003003	156.592	156.592	001001	150.224	151.338	010011	181.054	181.054	002002	331.887	331.887	004004	203.563	207.522	004006	172.73	184.823	001007	186.447	186.447	001001	206.928	206.928	003003	MpunCOIbF-Mustelus_COIR	180
Mp04F_21.6	201.732	201.732	001001	224.378	224.378	001001	282.094	282.094	004004	197.403	197.403	002002	198.655	198.655	003003	156.697	156.697	001001	150	150	010010	181.111	183.044	002003	331.869	331.869	004004	203.553	207.502	004006	172.911	172.911	001001	186.388	186.388	001001	206.91	208.983	003005	MpunCOIbF-Mustelus_COIR	180
Mp04F_14.7	201.654	201.654	001001	224.361	224.361	001001	281.936	281.936	004004	197.474	197.474	002002	198.641	198.641	003003	156.656	156.656	001001	150.223	151.335	010011	181.209	183.142	002003	325.843	331.748	001004	203.564	205.445	004005	172.701	184.765	001007	186.385	186.385	001001	206.831	206.831	003003	MpunCOIbF-Mustelus_COIR	180
Mp05F_14.7	201.659	201.659	001001	224.334	224.334	001001	281.882	281.882	004004	197.359	197.359	002002	198.632	198.632	003003	156.655	156.655	001001	150	150	010010	183.035	183.035	003003	327.807	331.693	002004	205.466	205.466	005005	172.645	180.682	001005	186.399	186.399	001001	206.858	206.858	003003	MpunCOIbF-Mustelus_COIR	180
Mp07F_14.7	201.644	201.644	001001	224.503	224.503	001001	281.976	281.976	004004	197.403	197.403	002002	198.655	198.655	003003	156.652	156.652	001001	148.003	149.061	008009	181.141	181.141	002002	325.987	331.836	001004	203.522	203.522	004004	172.611	172.611	001001	186.461	186.461	001001	206.85	206.85	003003	MpunCOIbF-Mustelus_COIR	180
Mp01F_1.8	201.639	201.639	001001	224.335	224.335	001001	280.956	281.931	003004	197.305	197.305	002002	198.654	198.654	003003	156.691	156.691	001001	149.062	151.335	009011	181.216	181.216	002002	331.868	331.868	004004	203.546	203.546	004004	172.707	184.772	001007	186.492	186.492	001001	206.896	208.966	003005	MpunCOIbF-Mustelus_COIR	180
Mp02F_1.8	201.64	201.64	001001	224.435	224.435	001001	280.937	282.006	003004	197.405	197.405	002002	198.656	198.656	003003	156.757	156.757	001001	147.986	150.112	008010	182.889	182.889	003003	331.77	331.77	004004	207.523	207.523	006006	172.728	184.822	001007	186.446	186.446	001001	206.929	208.909	003005	MpunCOIbF-Mustelus_COIR	180
Mp03F_1.8	201.736	201.736	001001	224.35	224.35	001001			000000	197.393	197.393	002002	198.58	198.58	003003	156.795	156.795	001001	148.002	151.336	008011	181.142	181.142	002002	326.018	326.018	001001	203.616	207.527	004006	172.816	184.861	001007	186.562	186.562	001001	206.941	206.941	003003	MpunCOIbF-Mustelus_COIR	180
Mp01F_6.9	201.727	201.727	001001	224.5	224.5	001001	281.177	282.243	003004	197.506	197.506	002002	198.658	198.658	003003	156.736	156.736	001001	148.007	150.111	008010	181.144	183.063	002003	325.884	331.835	001004	203.62	205.577	004005	184.875	184.875	007007	186.483	186.483	001001	206.947	209.002	003005	MpunCOIbF-Mustelus_COIR	180
Mp04F_6.9	201.641	205.405	001003	224.442	224.442	001001	282.072	282.072	004004	197.298	197.298	002002	198.65	198.65	003003	156.691	156.691	001001	147.985	147.985	008008	181.23	183.152	002003	331.938	331.938	004004	203.633	207.562	004006	172.762	180.825	001005	186.478	186.478	001001	206.973	206.973	003003	MpunCOIbF-Mustelus_COIR	180
Mp05F_6.9	201.741	201.741	001001	224.51	224.51	001001	281.944	281.944	004004	197.385	197.385	002002	198.645	198.645	003003	156.586	156.586	001001	150	150	010010	181.125	181.125	002002	325.828	325.828	001001	197.634	203.542	001004	180.82	184.763	005007	186.474	186.474	001001	206.889	206.889	003003	MpunCOIbF-Mustelus_COIR	180
Mp06F_6.9	201.636	201.636	001001	224.295	224.295	001001	280.862	281.935	003004	197.295	197.295	002002	198.649	198.649	003003	156.626	156.626	001001	150.223	151.336	010011	181.125	183.047	002003	331.906	331.906	004004	203.539	207.473	004006	172.759	184.763	001007	186.474	186.474	001001	206.883	206.883	003003	MpunCOIbF-Mustelus_COIR	180
Mp07F_6.9	201.635	201.635	001001	224.368	224.368	001001	281.953	281.953	004004	197.218	197.218	002002	198.658	198.658	003003	156.692	156.692	001001	147.988	150.111	008010	181.082	181.082	002002	331.905	331.905	004004	205.501	207.466	005006	172.722	184.723	001007	186.436	186.436	001001	206.876	208.94	003005	MpunCOIbF-Mustelus_COIR	180
Mp01F_21.9	201.449	201.449	001001	224.354	224.354	001001			000000	197.308	197.308	002002	198.752	198.752	003003	156.44	156.44	001001	149.053	150	010010	181.108	183.041	002003	325.81	331.831	001004	197.617	207.51	001006	184.766	184.766	007007	186.386	186.386	001001	206.917	206.917	003003	MpunCOIbF-Mustelus_COIR	180
Mp02F_21.9	201.637	201.637	001001	224.394	224.394	001001	280.942	282.01	003004	197.21	197.21	002002	198.655	198.655	003003	156.697	156.697	001001	149.053	151.339	009011	181.165	181.165	002002	325.84	331.746	001004	205.429	207.503	005006	172.677	184.813	001007	186.428	186.428	001001	206.811	206.811	003003	MpunCOIbF-Mustelus_COIR	180
Mp03F_21.9	201.647	201.647	001001	224.335	224.335	001001	281.935	281.935	004004	197.28	197.28	002002	198.641	198.641	003003	156.591	156.591	001001	147.887	150	008010	181.048	181.048	002002	325.814	331.834	001004	203.471	207.44	004006	182.681	184.717	006007	186.341	186.341	001001	206.844	208.928	003005	MpunCOIbF-Mustelus_COIR	180
Mp04F_21.9	201.643	201.643	001001	224.293	224.293	001001	281.962	281.962	004004	197.21	197.21	002002	198.559	198.559	003003	156.652	156.652	001001	148.007	148.007	008008	179.218	181.142	001002	325.957	331.92	001004	203.525	207.542	004006	184.772	184.772	007007	186.481	186.481	001001	206.954	208.914	003005	MpunCOIbF-Mustelus_COIR	180
Mp05F_21.9	201.642	201.642	001001	224.479	224.479	001001	281.993	281.993	004004	197.393	197.393	002002	198.649	198.649	003003	156.586	156.586	001001	150	150	010010	183.156	183.156	003003	327.859	331.868	002004	203.619	207.533	004006	172.817	184.862	001007	186.463	186.463	001001	206.946	209	003005	MpunCOIbF-Mustelus_COIR	180
Mp010	201.631	201.631	001001	224.321	224.321	001001	282.085	282.085	004004	197.419	197.419	002002	198.663	198.663	003003	156.582	156.582	001001	150.113	150.113	010010	183.125	183.125	003003	327.865	331.872	002004	205.478	207.471	005006	172.705	180.766	001005	186.494	186.494	001001	206.874	208.867	003005	MpunCOIbF-Mustelus_COIR	180
Mp019	201.633	201.633	001001	224.345	224.345	001001	282.067	282.067	004004	197.411	197.411	002002	198.755	198.755	003003	156.587	156.587	001001	150	150	010010	179.225	181.179	001002	325.829	331.786	001004	205.478	205.478	005005	172.706	172.706	001001	186.495	186.495	001001	206.873	206.873	003003	MpunCOIbF-Mustelus_COIR	180
Mp020	201.736	201.736	001001	224.529	224.529	001001	282.028	282.028	004004	197.394	197.394	002002	198.65	198.65	003003	156.482	156.482	001001	148.083	149.162	008009	181.161	181.161	002002	325.844	331.836	001004	203.506	203.506	004004	172.648	172.648	001001	186.405	186.405	001001	206.914	208.919	003005	MpunCOIbF-Mustelus_COIR	180
Mp029	201.719	205.446	001003	224.397	224.397	001001	282.172	282.172	004004	197.426	197.426	002002	198.667	198.667	003003	156.623	156.623	001001	150.223	151.335	010011	181.108	183.041	002003	327.915	331.871	002004	203.461	207.418	004006	172.702	184.766	001007	186.386	186.386	001001	206.824	206.824	003003	MpunCOIbF-Mustelus_COIR	180
Mp030	201.717	205.535	001003	224.455	224.455	001001	282.153	282.153	004004	197.332	197.332	002002	198.858	198.858	003003	156.519	156.519	001001	150.225	151.348	010011	181.213	183.14	002003	325.933	331.907	001004	203.546	207.487	004006	172.72	172.72	001001	186.572	186.572	001001	206.896	206.896	003003	MpunCOIbF-Mustelus_COIR	180
Mp055	201.539	201.539	001001	224.55	224.55	001001	282.185	282.185	004004	197.211	197.211	002002	198.944	198.944	003003	156.482	156.482	001001	147.982	149.051	008009	181.183	181.183	002002	331.836	331.836	004004	203.584	205.476	004005	172.71	184.766	001007	186.397	186.397	001001	208.961	208.961	003005	MpunCOIbF-Mustelus_COIR	180
Mp056	201.625	201.625	001001	224.406	224.406	001001	282.118	282.118	004004	197.429	197.429	002002	198.858	198.858	003003	156.583	156.583	001001	147.982	151.35	008011	181.135	181.135	002002	325.858	331.802	001004	203.479	205.467	004005	172.786	172.786	001001	186.437	186.437	001001	206.859	206.859	003003	MpunCOIbF-Mustelus_COIR	180
Mp057	201.727	201.727	001001	224.397	224.397	001001	282.05	282.05	004004	197.324	197.324	002002	198.663	198.663	003003	156.588	156.588	001001	149.042	150.113	009010	181.165	181.165	002002	325.936	325.936	001001	197.585	197.585	001001	184.768	184.768	007007	186.409	186.409	001001	206.905	206.905	003003	MpunCOIbF-Mustelus_COIR	180
Mp061	201.714	201.714	001001	224.422	224.422	001001	282.223	282.223	004004	197.425	197.425	002002	198.666	198.666	003003	156.662	156.662	001001	148	150.113	008010	181.211	183.137	002003	331.892	331.892	004004	203.55	203.55	004004	180.702	180.702	005005	186.569	186.569	001001	206.904	206.904	003003	MpunCOIbF-Mustelus_COIR	180
Mp066	201.722	201.722	001001	224.436	224.436	001001	282.168	282.168	004004	197.418	197.418	002002	198.662	198.662	003003	156.622	156.622	001001	150.113	150.113	010010	181.237	183.179	002003	327.892	331.854	002004	203.588	205.581	004005	172.786	172.786	001001	186.538	186.538	001001	206.976	206.976	003003	MpunCOIbF-Mustelus_COIR	180
Mp068	201.721	201.721	001001	224.317	224.317	001001	281.122	282.089	003004	197.331	197.331	002002	198.667	198.667	003003	156.732	156.732	001001	147.982	149.051	008009	181.137	183.08	002003	331.84	331.84	004004	205.56	207.547	005006	172.685	172.685	001001	186.541	186.541	001001	206.951	208.937	003005	MpunCOIbF-Mustelus_COIR	180
Mp072	201.624	201.624	001001	224.581	224.581	001001	281.14	282.202	003004	197.427	197.427	002002	198.857	198.857	003003	156.726	156.726	001001	147.982	150.113	008010	181.181	181.181	002002	331.926	331.926	004004	197.702	205.571	001005	184.866	184.866	007007	186.497	186.497	001001	206.964	208.955	003005	MpunCOIbF-Mustelus_COIR	180
Mp073	201.806	201.806	001001	224.45	224.45	001001	282.251	282.251	004004	197.427	197.427	002002	198.857	198.857	003003	156.56	156.56	001001	150.339	151.35	010011	181.241	181.241	002002	326.084	331.98	001004	203.574	205.56	004005	172.79	180.934	001005	186.542	186.542	001001	206.95	206.95	003003	MpunCOIbF-Mustelus_COIR	180
Mp075	201.63	201.63	001001	224.298	224.298	001001	282.103	282.103	004004	197.332	197.332	002002	198.572	198.572	003003	156.583	156.583	001001	147.89	147.89	008008	181.186	183.11	002003	327.785	331.82	002004	203.532	207.458	004006	172.621	184.726	001007	186.439	186.439	001001	206.869	208.93	003005	MpunCOIbF-Mustelus_COIR	180
Mp076	201.54	201.54	001001	224.295	224.295	001001	282.033	282.033	004004	197.41	197.41	002002	198.754	198.754	003003	156.483	156.483	001001	150	150	010010	181.238	183.181	002003	327.837	331.818	002004	207.455	207.455	006006	180.829	182.874	005006	186.54	186.54	001001	208.946	208.946	003005	MpunCOIbF-Mustelus_COIR	180
Mp077	201.716	201.716	001001	224.534	224.534	001001			000000	197.34	197.34	002002	198.671	198.671	003003	156.52	156.52	001001	150.11	150.11	010010	181.247	183.037	002003	331.765	331.765	004004	203.574	207.535	004006	180.649	184.822	005007	186.306	186.306	001001	207.052	207.052	003003	MpunCOIbF-Mustelus_COIR	180
Mp078	201.712	201.712	001001	224.385	224.385	001001	282.108	282.108	004004	197.341	197.341	002002	198.672	198.672	003003	156.623	156.623	001001	147.93	149.08	008009	181.246	181.246	002002	325.942	331.885	001004	197.592	199.615	001002	184.809	184.809	007007	186.484	186.484	001001	206.846	206.846	003003	MpunCOIbF-Mustelus_COIR	180
Mp094	201.608	201.608	001001	224.341	224.341	001001	281.065	281.065	003003	197.357	197.357	002002	198.679	198.679	003003	156.555	156.555	001001	148.026	149.072	008009	183.018	183.018	003003	325.869	331.781	001004	203.505	205.452	004005	184.816	184.816	007007	186.411	186.411	001001	206.815	208.861	003005	MpunCOIbF-Mustelus_COIR	180
Mp095	201.623	201.623	001001	224.273	224.273	001001	281.043	281.043	003003	197.332	197.332	002002	198.667	198.667	003003	156.525	156.525	001001	147.89	147.89	008008	179.219	183.061	001003	325.846	331.77	001004	203.531	203.531	004004	172.7	180.738	001005	186.381	186.381	001001	206.867	206.867	003003	MpunCOIbF-Mustelus_COIR	180
Mp096	201.518	201.518	001001	224.315	224.315	001001	282.159	282.159	004004	197.35	197.35	002002	198.865	198.865	003003	156.515	156.515	001001	147.91	147.91	008008	181.1	181.1	002002	325.811	325.811	001001	203.521	205.478	004005	180.797	180.797	005005	186.424	186.424	001001	206.848	208.903	003005	MpunCOIbF-Mustelus_COIR	180
Mp097	201.526	201.526	001001	224.352	224.352	001001	281.991	281.991	004004	197.332	197.332	002002	198.858	198.858	003003	156.726	156.726	001001	147.89	150.111	008010	183.111	183.111	003003	331.837	331.837	004004	203.532	203.532	004004	172.725	184.727	001007	186.44	186.44	001001	206.868	206.868	003003	MpunCOIbF-Mustelus_COIR	180
Mp098	201.7	201.7	001001	224.403	224.403	001001	282.089	282.089	004004	197.451	197.451	002002	198.868	198.868	003003	156.658	156.658	001001	148.025	150.111	008010	181.275	183.073	002003	325.927	325.927	001001	203.588	207.565	004006	172.609	172.609	001001	186.555	186.555	001001	206.983	206.983	003003	MpunCOIbF-Mustelus_COIR	180
Mp101	201.712	201.712	001001	224.371	224.371	001001	281.115	282.168	003004	197.427	197.427	002002	198.762	198.762	003003	156.565	156.565	001001	149.063	150.111	009010	181.161	183.07	002003	331.803	331.803	004004	203.602	207.496	004006	172.759	184.873	001007	186.471	186.471	001001	206.912	208.957	003005	MpunCOIbF-Mustelus_COIR	180
Mp102	201.418	201.418	001001	224.325	224.325	001001	282.102	282.102	004004	197.167	197.167	002002	198.868	198.868	003003	156.453	156.453	001001	150.332	151.324	010011	181.201	183.114	002003	331.851	331.851	004004	203.518	205.571	004005	184.821	184.821	007007	186.524	186.524	001001	206.94	206.94	003003	MpunCOIbF-Mustelus_COIR	180
Mp103	201.515	201.515	001001	224.378	224.378	001001	282.134	282.134	004004	197.263	197.263	002002	198.869	198.869	003003	156.515	156.515	001001	147.909	150.11	008010	181.055	183.065	002003	325.943	331.867	001004	203.515	203.515	004004	184.768	184.768	007007	186.466	186.466	001001	206.835	206.835	003003	MpunCOIbF-Mustelus_COIR	180
Mp104	201.806	201.806	001001	224.464	224.464	001001	282.095	282.095	004004	197.436	197.436	002002	198.767	198.767	003003	156.623	156.623	001001	150.11	150.11	010010	181.116	181.116	002002	326.003	331.904	001004	203.609	207.511	004006	172.719	184.729	001007	186.43	186.43	001001	206.925	206.925	003003	MpunCOIbF-Mustelus_COIR	180
Mp105	201.42	201.42	001001	224.364	224.364	001001	281.142	282.194	003004	197.254	197.254	002002	198.865	198.865	003003	156.561	156.561	001001	150.221	151.321	010011	183.072	183.072	003003	325.928	331.918	001004	205.436	207.475	005006	172.811	184.765	001007	186.454	186.454	001001	206.893	206.893	003003	MpunCOIbF-Mustelus_COIR	180
Mp106	201.515	201.515	001001	224.29	224.29	001001	282.007	282.007	004004	197.263	197.263	002002	198.774	198.774	003003	156.412	156.412	001001	148.003	149.061	008009	183.046	183.046	003003	327.804	331.761	002004	203.543	207.481	004006	180.819	184.862	005007	186.473	186.473	001001	206.89	208.958	003005	MpunCOIbF-Mustelus_COIR	180
Mp107	201.613	201.613	001001	224.241	224.241	001001	281.011	281.973	003004	197.357	197.357	002002	198.68	198.68	003003	156.619	156.619	001001	148.008	151.323	008011	181.081	181.081	002002	331.8	331.8	004004	203.542	205.511	004005	180.675	184.722	005007	186.334	186.334	001001	206.889	206.889	003003	MpunCOIbF-Mustelus_COIR	180
Mp108	201.718	201.718	001001	224.278	224.278	001001	282.092	282.092	004004	197.341	197.341	002002	198.672	198.672	003003	156.473	156.473	001001	148.004	149.061	008009	181.223	183.146	002003	331.767	331.767	004004	203.445	203.445	004004	172.756	180.818	001005	186.371	186.371	001001	206.792	206.792	003003	MpunCOIbF-Mustelus_COIR	180
Mp110	201.601	201.601	001001	224.415	224.415	001001	282.105	282.105	004004	197.366	197.366	002002	198.873	198.873	003003	156.454	156.454	001001	147.905	150	008010	181.201	181.201	002002	331.766	331.766	004004	205.463	207.512	005006	172.794	184.81	001007	186.506	186.506	001001	206.926	208.975	003005	MpunCOIbF-Mustelus_COIR	180
Mp111	201.706	201.706	001001	224.476	224.476	001001	282.111	282.111	004004	197.351	197.351	002002	198.677	198.677	003003	156.624	156.624	001001	147.989	150.111	008010	183.007	183.007	003003	331.838	331.838	004004	203.44	207.471	004006	172.62	180.678	001005	186.337	186.337	001001	206.783	206.783	003003	MpunCOIbF-Mustelus_COIR	180
Mp112	201.696	201.696	001001	224.438	224.438	001001	281.041	281.992	003004	197.358	197.358	002002	198.68	198.68	003003	156.555	156.555	001001	147.886	150	008010	181.184	183.101	002003	325.856	331.815	001004	205.495	207.458	005006	172.736	184.812	001007	186.418	186.418	001001	206.869	208.93	003005	MpunCOIbF-Mustelus_COIR	180
Mp113	201.424	201.424	001001	224.325	224.325	001001	281.056	282.107	003004	197.161	197.161	002002	198.771	198.771	003003	156.515	156.515	001001	149.061	150	009010	181.172	183.1	002003	331.816	331.816	004004	203.545	207.485	004006	172.683	184.82	001007	186.434	186.434	001001	206.894	206.894	003003	MpunCOIbF-Mustelus_COIR	180
Mp114	201.692	201.692	001001	224.383	224.383	001001	282.174	282.174	004004	197.468	197.468	002002	198.782	198.782	003003	156.653	156.653	001001	147.908	150.111	008010	179.205	181.114	001002	325.971	331.887	001004	203.501	207.491	004006	172.732	182.818	001006	186.411	186.411	001001	206.907	208.853	003005	MpunCOIbF-Mustelus_COIR	180
Mp115	201.701	201.701	001001	224.332	224.332	001001	281.019	281.019	003003	197.356	197.356	002002	198.679	198.679	003003	156.555	156.555	001001	150.111	150.111	010010	183.114	183.114	003003	327.859	331.768	002004	203.521	205.576	004005	172.677	184.821	001007	186.424	186.424	001001	206.946	206.946	003003	MpunCOIbF-Mustelus_COIR	180
Mp116	201.699	201.699	001001	224.39	224.39	001001	282.15	282.15	004004	197.365	197.365	002002	198.778	198.778	003003	156.658	156.658	001001	150	150	010010	181.243	181.243	002002	327.834	331.852	002004	197.65	207.436	001006	172.816	172.816	001001	186.462	186.462	001001	206.849	206.849	003003	MpunCOIbF-Mustelus_COIR	180
Mp117	201.605	201.605	001001	224.376	224.376	001001	282.209	282.209	004004	197.358	197.358	002002	198.869	198.869	003003	156.453	156.453	001001	149.063	150.111	009010	181.146	183.064	002003	331.768	331.768	004004	203.524	207.441	004006	172.703	172.703	001001	186.384	186.384	001001	206.854	206.854	003003	MpunCOIbF-Mustelus_COIR	180
Mp119	201.605	201.605	001001	224.484	224.484	001001	282.245	282.245	004004	197.442	197.442	002002	198.864	198.864	003003	156.493	156.493	001001	147.885	150	008010	183.153	183.153	003003	331.854	331.854	004004	203.529	207.45	004006	172.814	184.858	001007	186.46	186.46	001001	206.862	208.921	003005	MpunCOIbF-Mustelus_COIR	180
Mp120	201.708	201.708	001001	224.411	224.411	001001	282.16	282.16	004004	197.443	197.443	002002	198.675	198.675	003003	156.657	156.657	001001	148.026	151.321	008011	183.115	183.115	003003	331.85	331.85	004004	205.566	207.519	005006	184.823	184.823	007007	186.426	186.426	001001	206.933	208.984	003005	MpunCOIbF-Mustelus_COIR	180
Mp121	201.981	201.981	001001	224.454	224.454	001001	282.292	282.292	004004	197.46	197.46	002002	198.966	198.966	003003	156.454	156.454	001001	148.007	149.063	008009	181.159	183.067	002003	331.887	331.887	004004	197.649	205.555	001005	182.766	184.77	006007	186.469	186.469	001001	206.919	207.894	003004	MpunCOIbF-Mustelus_COIR	180
Mp122	201.599	201.599	001001	224.507	224.507	001001	282.032	282.032	004004	197.373	197.373	002002	198.688	198.688	003003	156.659	156.659	001001	149.061	150.112	009010	181.223	181.223	002002	331.744	331.744	004004	207.482	207.482	006006	172.756	184.76	001007	186.471	186.471	001001	206.891	206.891	003003	MpunCOIbF-Mustelus_COIR	180
Mp123	201.608	201.608	001001	224.26	224.26	001001	281.959	281.959	004004	197.261	197.261	002002	198.585	198.585	003003	156.555	156.555	001001	150	150	010010	183.148	183.148	003003	325.899	331.783	001004	203.539	207.473	004006	172.759	180.82	001005	186.474	186.474	001001	206.883	206.883	003003	MpunCOIbF-Mustelus_COIR	180
Mp124	201.614	201.614	001001	224.257	224.257	001001	281.986	281.986	004004	197.349	197.349	002002	198.676	198.676	003003	156.515	156.515	001001	150.111	150.111	010010	181.169	183.103	002003	325.872	325.872	001001	203.553	203.553	004004	172.666	184.728	001007	186.349	186.349	001001	206.91	206.91	003003	MpunCOIbF-Mustelus_COIR	180
Mp125	201.692	201.692	001001	224.383	224.383	001001	282.08	282.08	004004	197.476	197.476	002002	198.786	198.786	003003	156.551	156.551	001001	148.007	150.111	008010	181.097	181.097	002002	325.916	331.853	001004	203.525	203.525	004004	172.674	172.674	001001	186.422	186.422	001001	206.855	206.855	003003	MpunCOIbF-Mustelus_COIR	180
Mp126	201.69	201.69	001001	224.353	224.353	001001	282.127	282.127	004004	197.383	197.383	002002	198.786	198.786	003003	156.551	156.551	001001	147.889	147.889	008008	183.066	183.066	003003	331.766	331.766	004004	197.649	205.463	001005	172.755	184.769	001007	186.467	186.467	001001	206.829	208.878	003005	MpunCOIbF-Mustelus_COIR	180
Mp127	201.516	201.516	001001	224.374	224.374	001001	281.092	282.141	003004	197.159	197.159	002002	198.77	198.77	003003	156.453	156.453	001001	150	150	010010	181.026	181.026	002002	331.715	331.715	004004	203.44	205.505	004005	184.766	184.766	007007	186.476	186.476	001001	206.881	206.881	003003	MpunCOIbF-Mustelus_COIR	180
Mp128	201.878	201.878	001001	224.353	224.353	001001	282.127	282.127	004004	197.289	197.289	002002	198.88	198.88	003003	156.557	156.557	001001	150.111	150.111	010010	181.085	181.085	002002	325.959	331.82	001004	203.532	207.458	004006	172.724	184.726	001007	186.439	186.439	001001	206.869	206.869	003003	MpunCOIbF-Mustelus_COIR	180
Mp129	201.415	201.415	001001	224.36	224.36	001001	282.101	282.101	004004	197.18	197.18	002002	198.873	198.873	003003	156.412	156.412	001001	147.985	150.112	008010	181.224	183.147	002003	331.801	331.801	004004	203.447	207.388	004006	184.762	184.762	007007	186.473	186.473	001001	206.797	208.867	003005	MpunCOIbF-Mustelus_COIR	180
Mp130	201.685	201.685	001001	224.479	224.479	001001	282.147	282.147	004004	197.568	197.568	002002	198.879	198.879	003003	156.698	156.698	001001	150	150	010010	181.159	181.159	002002	325.84	331.865	001004	205.555	207.504	005006	172.756	182.867	001006	186.469	186.469	001001	206.919	208.967	003005	MpunCOIbF-Mustelus_COIR	180
Mp131	201.695	201.695	001001	224.334	224.334	001001	282.141	282.141	004004	197.373	197.373	002002	198.688	198.688	003003	156.551	156.551	001001	147.905	151.333	008011	181.243	181.243	002002	327.834	331.752	002004	207.534	207.534	006006	172.816	184.861	001007	186.462	186.462	001001	206.946	206.946	003003	MpunCOIbF-Mustelus_COIR	180
Mp132	201.784	201.784	001001	224.447	224.447	001001	282.126	282.126	004004	197.375	197.375	002002	198.689	198.689	003003	156.653	156.653	001001	147.906	147.906	008008	181.186	183.205	002003	331.853	331.853	004004	205.587	205.587	005005	172.739	184.815	001007	186.521	186.521	001001	206.959	206.959	003003	MpunCOIbF-Mustelus_COIR	180
Mp133	201.599	201.599	001001	224.392	224.392	001001	282.122	282.122	004004	197.374	197.374	002002	198.782	198.782	003003	156.557	156.557	001001	147.885	150	008010	183.155	183.155	003003	325.946	331.769	001004	203.525	203.525	004004	184.761	184.761	007007	186.462	186.462	001001	206.854	208.911	003005	MpunCOIbF-Mustelus_COIR	180
Mp134	201.692	205.546	001003	224.376	224.376	001001	281.159	282.205	003004	197.278	197.278	002002	198.781	198.781	003003	156.388	156.388	001001	148.008	150.111	008010	181.14	181.14	002002	325.888	331.837	001004	199.606	203.532	002004	172.698	184.771	001007	186.379	186.379	001001	206.869	206.869	003003	MpunCOIbF-Mustelus_COIR	180
Mp135	201.692	201.692	001001	224.47	224.47	001001	282.109	282.109	004004	197.364	197.364	002002	198.777	198.777	003003	156.59	156.59	001001	150.111	150.111	010010	181.142	183.06	002003	325.887	331.837	001004	207.45	207.45	006006	184.772	184.772	007007	186.38	186.38	001001	206.862	206.862	003003	MpunCOIbF-Mustelus_COIR	180
Mp136	201.977	201.977	001001	224.422	224.422	001001	282.17	282.17	004004	197.261	197.261	002002	198.868	198.868	003003	156.595	156.595	001001	150.111	150.111	010010	181.097	183.111	002003	325.916	331.853	001004	203.525	205.484	004005	172.674	172.674	001001	186.422	186.422	001001	206.855	206.855	003003	MpunCOIbF-Mustelus_COIR	180
Mp137	201.594	201.594	001001	224.511	224.511	001001	282.268	282.268	004004	197.381	197.381	002002	198.785	198.785	003003	156.698	156.698	001001	148.022	149.07	008009	181.2	183.107	002003	325.975	331.889	001004	197.658	203.515	001004	172.793	172.793	001001	186.505	186.505	001001	206.835	206.835	003003	MpunCOIbF-Mustelus_COIR	180
Mp138	201.703	201.703	001001	224.355	224.355	001001	282.055	282.055	004004	197.348	197.348	002002	198.675	198.675	003003	156.555	156.555	001001	151.225	151.225	011011	181.122	183.045	002003	331.767	331.767	004004	203.445	203.445	004004	172.654	172.654	001001	186.371	186.371	001001	206.792	208.861	003005	MpunCOIbF-Mustelus_COIR	180
Mp139	201.611	201.611	001001	224.306	224.306	001001	282.021	282.021	004004	197.347	197.347	002002	198.675	198.675	003003	156.561	156.561	001001	148.008	149.063	008009	181.182	181.182	002002	325.795	331.676	001004	203.444	203.444	004004	172.618	180.675	001005	186.334	186.334	001001	206.889	208.858	003005	MpunCOIbF-Mustelus_COIR	180
Mp140	201.519	201.519	001001	224.352	224.352	001001	281.986	281.986	004004	197.159	197.159	002002	198.77	198.77	003003	156.618	156.618	001001	149.054	150.111	009010	181.021	181.021	002002	331.661	331.661	004004	203.454	205.527	004005	172.64	184.672	001007	186.39	186.39	001001	206.811	206.811	003003	MpunCOIbF-Mustelus_COIR	180
Mp141	201.607	201.607	001001	224.332	224.332	001001	282.073	282.073	004004	197.364	197.364	002002	198.683	198.683	003003	156.658	156.658	001001	149.072	150.11	009010	181.155	183.063	002003	331.851	331.851	004004	203.515	205.469	004005	172.651	180.752	001005	186.365	186.365	001001	206.836	207.813	003004	MpunCOIbF-Mustelus_COIR	180
Mp142	201.508	201.508	001001	224.351	224.351	001001	282.058	282.058	004004	197.271	197.271	002002	198.778	198.778	003003	156.556	156.556	001001	150.111	150.111	010010	181.213	183.117	002003	327.881	331.782	002004	203.508	203.508	004004	172.731	184.815	001007	186.409	186.409	001001	206.919	208.869	003005	MpunCOIbF-Mustelus_COIR	180
Mp143	201.712	201.712	001001	224.555	224.555	001001	281.051	282.103	003004	197.427	197.427	002002	198.667	198.667	003003	156.662	156.662	001001	147.886	147.886	008008	183.051	183.051	003003	325.888	331.837	001004	203.535	203.535	004004	172.762	184.767	001007	186.478	186.478	001001	206.875	206.875	003003	MpunCOIbF-Mustelus_COIR	180
Mp144	201.508	201.508	001001	224.256	224.256	001001	282.058	282.058	004004	197.271	197.271	002002	198.684	198.684	003003	156.813	156.813	001001	150.111	150.111	010010	183.161	183.161	003003	325.885	331.831	001004	203.532	203.532	004004	184.772	184.772	007007	186.481	186.481	001001	206.966	206.966	003003	MpunCOIbF-Mustelus_COIR	180
Mp145	201.704	201.704	001001	224.445	224.445	001001	282.158	282.158	004004	197.349	197.349	002002	198.581	198.581	003003	156.663	156.663	001001	150.112	151.225	010011	183.049	183.049	003003	327.784	331.816	002004	203.444	203.444	004004	180.72	184.764	005007	186.375	186.375	001001	206.888	206.888	003003	MpunCOIbF-Mustelus_COIR	180
Mp149	201.605	201.605	001001	224.383	224.383	001001	281.037	282.084	003004	197.358	197.358	002002	198.774	198.774	003003	156.663	156.663	001001	149.072	150.11	009010	181.102	183.117	002003	327.856	331.866	002004	203.515	205.467	004005	172.679	184.724	001007	186.427	186.427	001001	206.834	206.834	003003	MpunCOIbF-Mustelus_COIR	180
Mp150	201.605	201.605	001001	224.484	224.484	001001	282.149	282.149	004004	197.347	197.347	002002	198.864	198.864	003003	156.595	156.595	001001	150.11	150.11	010010	181.097	181.097	002002	325.916	331.853	001004	207.443	207.443	006006	172.674	180.794	001005	186.422	186.422	001001	206.855	206.855	003003	MpunCOIbF-Mustelus_COIR	180
Mp158	201.637	201.637	001001	224.284	224.284	001001	281.974	281.974	004004	197.307	197.307	002002	198.655	198.655	003003	156.477	156.477	001001	150.112	150.112	010010	181.095	183.038	002003	327.816	331.874	002004	197.601	203.478	001004	172.648	172.648	001001	186.401	186.401	001001	206.856	208.943	003005	MpunCOIbF-Mustelus_COIR	180
Mp159	201.622	201.622	001001	224.271	224.271	001001			000000	197.236	197.236	002002	198.572	198.572	003003	156.628	156.628	001001	150.113	150.113	010010	181.193	183.13	002003	327.863	331.835	002004	197.618	205.461	001005	172.762	184.858	001007	186.48	186.48	001001	206.851	206.851	003003	MpunCOIbF-Mustelus_COIR	180
Mp161	201.713	201.713	001001	224.392	224.392	001001	282.174	282.174	004004	197.426	197.426	002002	198.666	198.666	003003	156.662	156.662	001001	147.985	150.112	008010	179.237	183.098	001003	325.899	325.899	001001	203.641	207.578	004006	172.785	180.866	001005	186.534	186.534	001001	206.988	209.055	003005	MpunCOIbF-Mustelus_COIR	180
Mp166	201.718	201.718	001001	224.469	224.469	001001	280.933	282.092	003004	197.331	197.331	002002	198.667	198.667	003003	156.623	156.623	001001	147.986	150.112	008010	181.05	181.05	002002	326.083	331.979	001004	203.567	207.532	004006	184.82	184.82	007007	186.444	186.444	001001	206.838	206.838	003003	MpunCOIbF-Mustelus_COIR	180
Mp167	201.717	201.717	001001	224.366	224.366	001001	282.123	282.123	004004	197.427	197.427	002002	198.667	198.667	003003	156.623	156.623	001001	150.112	150.112	010010	183.037	183.037	003003	327.866	331.84	002004	207.447	207.447	006006	172.75	180.786	001005	186.4	186.4	001001	206.851	208.937	003005	MpunCOIbF-Mustelus_COIR	180
Mp169	201.724	201.724	001001	224.364	224.364	001001			000000	197.314	197.314	002002	198.658	198.658	003003	156.622	156.622	001001	148.007	150.111	008010	179.216	181.241	001002	331.797	331.797	004004	203.529	205.49	004005	172.698	172.698	001001	186.479	186.479	001001	206.961	208.923	003005	MpunCOIbF-Mustelus_COIR	180
Mp172	201.622	201.622	001001	224.373	224.373	001001	281.029	281.029	003003	197.331	197.331	002002	198.667	198.667	003003	156.617	156.617	001001	148.029	150.109	008010	181.17	183.075	002003	327.881	331.782	002004	203.508	205.457	004005	172.693	184.774	001007	186.371	186.371	001001	206.919	208.869	003005	MpunCOIbF-Mustelus_COIR	180
Mp173	201.618	201.618	001001	224.303	224.303	001001	281.855	281.855	004004	197.34	197.34	002002	198.576	198.576	003003	156.623	156.623	001001	149.071	150	009010	181.172	183.07	002003	325.93	325.93	001001	197.567	203.595	001004	180.771	184.764	005007	186.453	186.453	001001	206.899	206.899	003003	MpunCOIbF-Mustelus_COIR	180
Mp174	201.631	201.631	001001	224.204	224.204	001001	281.983	281.983	004004	197.228	197.228	002002	198.568	198.568	003003	156.582	156.582	001001	147.89	150.111	008010	181.144	183.063	002003	331.852	331.852	004004	203.525	205.483	004005	172.702	184.775	001007	186.383	186.383	001001	206.855	206.855	003003	MpunCOIbF-Mustelus_COIR	180
Mp177	201.719	201.719	001001	224.574	224.574	001001	282.232	282.232	004004	197.513	197.513	002002	198.662	198.662	003003	156.769	156.769	001001	148.029	150.109	008010	181.086	183.08	002003	325.857	331.834	001004	203.491	207.468	004006	172.748	184.771	001007	186.457	186.457	001001	206.886	206.886	003003	MpunCOIbF-Mustelus_COIR	180
Mp178	201.716	201.716	001001	224.35	224.35	001001	282.013	282.013	004004	197.332	197.332	002002	198.667	198.667	003003	156.519	156.519	001001	147.909	151.321	008011	181.159	183.067	002003	325.84	331.765	001004	199.609	207.504	002006	172.655	172.655	001001	186.469	186.469	001001	206.919	208.967	003005	MpunCOIbF-Mustelus_COIR	180
Mp179	201.62	201.62	001001	224.343	224.343	001001	281.947	281.947	004004	197.332	197.332	002002	198.667	198.667	003003	156.514	156.514	001001	147.909	147.909	008008	181.157	181.157	002002	325.872	331.783	001004	203.514	207.42	004006	172.653	184.769	001007	186.368	186.368	001001	206.834	206.834	003003	MpunCOIbF-Mustelus_COIR	180
Mp180	201.623	201.623	001001	224.287	224.287	001001	281.943	281.943	004004	197.236	197.236	002002	198.572	198.572	003003	156.628	156.628	001001	147.909	150	008010	181.16	183.069	002003	325.799	331.798	001004	203.511	203.511	004004	172.758	180.758	001005	186.47	186.47	001001	206.924	206.924	003003	MpunCOIbF-Mustelus_COIR	180
Mp183	201.714	201.714	001001	224.327	224.327	001001	280.969	282.03	003004	197.34	197.34	002002	198.671	198.671	003003	156.623	156.623	001001	150.112	150.112	010010	181.3	181.3	002002	331.889	331.889	004004	203.515	203.515	004004	184.909	184.909	007007	186.505	186.505	001001	206.933	206.933	003003	MpunCOIbF-Mustelus_COIR	180
Mp184	201.613	201.613	001001	224.513	224.513	001001	282.034	282.034	004004	197.357	197.357	002002	198.68	198.68	003003	156.624	156.624	001001	148.01	148.01	008008	183.03	183.03	003003	327.987	331.957	002004	203.497	205.538	004005	172.672	184.824	001007	186.416	186.416	001001	206.898	206.898	003003	MpunCOIbF-Mustelus_COIR	180
Mp185	201.627	201.627	001001	224.258	224.258	001001	281.913	281.913	004004	197.332	197.332	002002	198.572	198.572	003003	156.583	156.583	001001	150.332	151.323	010011	181.081	181.081	002002	331.76	331.76	004004	199.605	203.539	002004	172.72	184.722	001007	186.435	186.435	001001	206.883	206.883	003003	MpunCOIbF-Mustelus_COIR	180
Mp198	201.716	201.716	001001	224.439	224.439	001001	282.043	282.043	004004	197.437	197.437	002002	198.673	198.673	003003	156.583	156.583	001001	148.007	151.323	008011	183.061	183.061	003003	327.936	331.853	002004	203.528	207.548	004006	172.7	184.774	001007	186.482	186.482	001001	206.959	209.018	003005	MpunCOIbF-Mustelus_COIR	180
Mp201	201.638	203.565	001002	224.319	224.319	001001	282.015	282.015	004004	197.402	197.402	002002	198.654	198.654	003003	156.691	156.691	001001	147.886	150	008010	181.269	183.197	002003	325.735	325.735	001001	203.546	203.546	004004	172.782	172.782	001001	186.431	186.431	001001	206.897	206.897	003003	MpunCOIbF-Mustelus_COIR	180
Mp202	201.643	201.643	001001	224.299	224.299	001001	280.853	281.931	003004	197.296	197.296	002002	198.553	198.553	003003	156.691	156.691	001001	147.886	150	008010	183.147	183.147	003003	327.804	331.761	002004	203.444	203.444	004004	172.758	180.718	001005	186.372	186.372	001001	206.89	208.859	003005	MpunCOIbF-Mustelus_COIR	180
Mp210	201.63	201.63	001001	224.209	224.209	001001	280.904	280.904	003003	197.28	197.28	002002	198.567	198.567	003003	156.582	156.582	001001	147.889	150	008010	181.143	181.143	002002	325.916	327.936	001002	203.528	207.548	004006	172.7	180.738	001005	186.482	186.482	001001	206.959	206.959	003003	MpunCOIbF-Mustelus_COIR	180
